# Supplementary material for: Repetitive somatic embryogenesis induced cytological and proteomic changes in embryogenic lines of Pseudotsuga menziesii [Mirb.]
Source: BMC Plant Biol. 2018 Aug 10;18:164. doi: 10.1186/s12870-018-1337-y (PMC6086078; doi:10.1186/s12870-018-1337-y)
Supplement: Supplementary file 7 — Differentially expressed proteins in 2ry vs 1ry and 3ry vs 2ry embryogenic lines of two Douglas-fir genotypes. (XLSX 2224 kb) [file 12870_2018_1337_MOESM7_ESM.xlsx]

## Sheet: 2vs1 proteomic
Accession ct150915	Description	ct150915_09	ct150915_10	ct150915_11	ct150915_12	ct150915_17	ct150915_18	ct150915_19	ct150915_20	ct150915_25	ct150915_26	ct150915_27	ct150915_28	ct150915_29	ct150915_30	ct150915_31	ct150915_32	ct150915_33	ct150915_34	ct150915_35	ct150915_36	ct150915_37	ct150915_38	ct150915_39	ct150915_40	abundance mean	abundance mean	pvalue fdr	ratio	ratio	ratio	Arabidopsis	Arabidopsis	corresponding GO
Content		SD4-8	SD4-8	SD4-8	SD4-8	TD17-1	TD17-1	TD17-1	TD17-1	TD17	TD17	TD17	TD17	SD4-2	SD4-2	SD4-2	SD4-2	SD4	SD4	SD4	SD4	SD4-6	SD4-6	SD4-6	SD4-6	1ry lines	2ry lines	0.05	2ry/1ry	2ry-1ry	3ry-2ry	homologue	homologue
PSME_00000001-RA	Superoxide dismutase	1.99781e+07	1.7641e+07	2.01295e+07	1.72582e+07	1.304e+07	1.31376e+07	1.22995e+07	1.29064e+07	1.20475e+07	1.57792e+07	1.42256e+07	1.21202e+07	1.37916e+07	1.62035e+07	1.49642e+07	1.35711e+07	1.43808e+07	1.4025e+07	1.51547e+07	1.54083e+07	1.69381e+07	1.41646e+07	1.67529e+07	1.55437e+07	1.41427e+07	1.552e+07	0.230326	1.09739	-		AT3G10920		GO:0005739,GO:0042742,GO:0004784,GO:0009651,GO:0009651,GO:0042742,GO:0005759,GO:0005507,GO:0005739,GO:0046872,GO:0010043,GO:0042742,GO:0005739,GO:0019430,GO:0046872,GO:0005739,GO:0005759,GO:0019430,GO:0042742,GO:0005759,GO:0009793,GO:0005739,GO:0055114,GO:0009651,GO:0046872,GO:0004784,GO:0055114,GO:0019430,GO:0005739,GO:0009651
PSME_00000020-RA	NAD(P)-binding Rossmann-fold superfamily protein isoform 1	1.28472e+06	1.10242e+06	1.38236e+06	1.43629e+06	873895	1.07388e+06	871652	998861	724407	805896	595526	766833	1.2106e+06	1.15994e+06	968240	1.15618e+06	626911	682599	1.10928e+06	919645	1.91803e+06	1.13592e+06	1.61559e+06	1.36644e+06	778888	1.22219e+06	0.00278824	1.56915	2ry>1ry		AT5G10730	MAJ23.90	GO:0005739,GO:0005886
PSME_00000032-RA	PREDICTED: probable GPI-anchored adhesin-like protein PGA55 isoform X2	826761	677236	613398	683158	589748	819380	583866	511037	606983	428164	441244	931798	903817	844607	846433	1.2194e+06	1.03884e+06	998709	1.07921e+06	698826	494598	619047	528887	571782	777972	708322	0.60599	0.910472	-		AT5G53620		GO:0008150,GO:0005829,GO:0009507,GO:0005829,GO:0009507,GO:0009507,GO:0005829
PSME_00000033-RA	PREDICTED: probable protein arginine N-methyltransferase 1	2.16332e+06	2.14888e+06	2.32522e+06	2.01274e+06	3.0585e+06	3.04032e+06	2.47636e+06	3.24047e+06	4.38686e+06	1.04857e+07	1.03332e+07	6.6902e+06	2.93439e+06	2.89353e+06	3.04059e+06	3.3944e+06	2.93538e+06	2.78361e+06	2.67542e+06	2.53978e+06	3.21546e+06	2.30118e+06	2.6364e+06	2.16451e+06	5.35377e+06	2.69039e+06	0.00152475	0.502523	1ry>2ry		AT2G19670	PRMT1A	GO:0005829,GO:0008469,GO:0006355,GO:0006351,GO:0005634,GO:0006355,GO:0035242,GO:0006355,GO:0016274,GO:0005634
PSME_00000044-RA	PREDICTED: protein argonaute 1-like isoform X1	1.38098e+07	1.26833e+07	1.37326e+07	1.43418e+07	1.04073e+07	1.10854e+07	1.15152e+07	1.12349e+07	1.06355e+07	7.70941e+06	8.69706e+06	7.80369e+06	1.48635e+07	1.3758e+07	1.27611e+07	1.47127e+07	1.71745e+07	1.68945e+07	1.72835e+07	1.23975e+07	1.3033e+07	1.37878e+07	1.1101e+07	1.54832e+07	1.23245e+07	1.30194e+07	0.458102	1.05639	-		AT1G48410		GO:0010305,GO:0009733,GO:0060145,GO:0060145,GO:0010218,GO:0005737,GO:0006355,GO:0016441,GO:0009616,GO:0035195,GO:0005737,GO:0035195,GO:0035195,GO:0009850,GO:0005515,GO:0005634,GO:0006355,GO:0009616,GO:0009965,GO:0016441,GO:0005737,GO:0003729,GO:0006351,GO:0045087,GO:0046872,GO:0035195,GO:0005515,GO:0035195,GO:0035198,GO:0035195,GO:0051607,GO:0048830,GO:0048864,GO:0035195,GO:0035197,GO:0005515,GO:…
PSME_00000058-RA	PREDICTED: chaperonin 60 subunit beta 2, chloroplastic isoform X2	3.13617e+07	3.00004e+07	3.70045e+07	2.66916e+07	2.71983e+07	2.3598e+07	2.73939e+07	2.65592e+07	2.96483e+07	2.87443e+07	2.58281e+07	2.60839e+07	2.7593e+07	2.54461e+07	2.62799e+07	2.63529e+07	3.18408e+07	3.4029e+07	3.12487e+07	2.70475e+07	3.83944e+07	3.18133e+07	4.30992e+07	3.49021e+07	2.93088e+07	3.02305e+07	0.770685	1.03145	-		AT3G13470		GO:0005739,GO:0042026,GO:0009941,GO:0009941,GO:0022626,GO:0051082,GO:0009570,GO:0022626,GO:0061077,GO:0009570,GO:0009570,GO:0009570,GO:0009570,GO:0009570,GO:0009941,GO:0005730,GO:0009941,GO:0022626,GO:0009570,GO:0009941,GO:0009507,GO:0009941,GO:0009570,GO:0044183,GO:0009941,GO:0009941,GO:0007005,GO:0005634,GO:0009507,GO:0005524,GO:0009570,GO:0005730,GO:0009570,GO:0009570,GO:0006458,GO:0005524,GO:…
PSME_00000063-RA	Late embryogenesis abundant protein Lea14-A, putative	1.83929e+07	1.43105e+07	1.56944e+07	1.37625e+07	1.67339e+07	1.37937e+07	1.55085e+07	1.57919e+07	1.47068e+07	1.61198e+07	1.38967e+07	1.14552e+07	1.17984e+07	1.3619e+07	1.27249e+07	1.50139e+07	1.38023e+07	1.23886e+07	1.30703e+07	1.35313e+07	1.72053e+07	1.6441e+07	2.05525e+07	1.69733e+07	1.36214e+07	1.55198e+07	0.157257	1.13937	-		AT2G44060		GO:0016020,GO:0009735,GO:0005886,GO:0005886,GO:0005634,GO:0046686,GO:0009793,GO:0005634,GO:0016020,GO:0005829,GO:0003674,GO:0005886,GO:0009269,GO:0009269,GO:0009269,GO:0005794,GO:0005829,GO:0009269,GO:0009506,GO:0005829,GO:0005794,GO:0005886,GO:0046686
PSME_00000065-RA	PREDICTED: ATP-dependent DNA helicase DDM1	417651	377521	354254	387556	260668	186881	113721	80652.5	333890	241876	183475	490339	226731	260965	212071	368862	387107	496960	363489	323347	114656	195860	154174	153748	352560	241623	0.0998982	0.685339	-		AT5G66750		GO:0090241,GO:0051574,GO:0006346,GO:0005515,GO:0090241,GO:0006344,GO:0005634,GO:0016887,GO:0006346,GO:0051574,GO:0009294,GO:0005634,GO:0051574,GO:0006351,GO:0006344,GO:0051574,GO:0006349,GO:0000786,GO:0051574,GO:0006344,GO:0006344,GO:0044030,GO:0032197,GO:0006346,GO:0090241,GO:0044030,GO:0051574,GO:0006346,GO:0005524,GO:0051574,GO:0006346,GO:0005515,GO:0004003,GO:0090241,GO:0003677,GO:0051574,GO:…
PSME_00000066-RA	Glucose-6-phosphate isomerase, cytosolic 1	7.67801e+06	7.53361e+06	6.39945e+06	6.11943e+06	5.82937e+06	6.34939e+06	6.6542e+06	6.8137e+06	7.59716e+06	7.03822e+06	9.04938e+06	1.11393e+07	7.46503e+06	8.20888e+06	9.1513e+06	1.00311e+07	5.40789e+06	6.30773e+06	6.1647e+06	6.31738e+06	8.3502e+06	7.92884e+06	7.28831e+06	7.48781e+06	7.37771e+06	7.45554e+06	0.929739	1.01055	-		AT5G42740		GO:0009817,GO:0004347,GO:0005737,GO:0005829,GO:0004347,GO:0006096,GO:0006096,GO:0006096,GO:0009817,GO:0006094,GO:0006094,GO:0006096,GO:0046686,GO:0006096,GO:0006094,GO:0006096
PSME_00000072-RA	PREDICTED: very-long-chain (3R)-3-hydroxyacyl-CoA dehydratase PASTICCINO 2A	1.40728e+06	1.3564e+06	1.18454e+06	1.32905e+06	943681	1.05219e+06	901231	1.1403e+06	1.11562e+06	1.31416e+06	1.69624e+06	1.31618e+06	1.1836e+06	1.36359e+06	1.11917e+06	1.29095e+06	1.42355e+06	1.32286e+06	1.57997e+06	1.55863e+06	1.61825e+06	1.28494e+06	1.64928e+06	2.18875e+06	1.4159e+06	1.31333e+06	0.53895	0.927555	-		AT5G10480		GO:0007275,GO:0005634,GO:0005739,GO:0009923,GO:0050732,GO:0005739,GO:0018812,GO:0030176,GO:0051302,GO:0005789,GO:0102343,GO:0030176,GO:0005789,GO:0030148,GO:0005739,GO:0030176,GO:0042761,GO:0042761,GO:0030148,GO:0050732,GO:0004725,GO:0009923,GO:0030497,GO:0030176,GO:0005789,GO:0016021,GO:0009923,GO:0005789,GO:0005783,GO:0102345,GO:0005634,GO:0030497,GO:0080023,GO:0030154,GO:0009923,GO:0050732,GO:…
PSME_00000075-RA	PREDICTED: alpha-mannosidase-like	3.73225e+06	3.49282e+06	3.46524e+06	3.02926e+06	2.11395e+06	1.99679e+06	1.83233e+06	2.59134e+06	2.1217e+06	2.87427e+06	3.05262e+06	2.83086e+06	4.24915e+06	4.28167e+06	4.37941e+06	4.37058e+06	3.935e+06	3.91558e+06	4.31862e+06	4.24646e+06	8.14544e+06	4.47634e+06	6.41194e+06	4.86549e+06	3.41189e+06	3.96462e+06	0.445471	1.162	-		AT5G66150		GO:0005773,GO:0046872,GO:0046872,GO:0004559,GO:0006013,GO:0030246,GO:0004559,GO:0005773,GO:0005576
PSME_00000076-RA	PREDICTED: AP-1 complex subunit mu-2-like	85874.8	183316	114840	86798.7	261247	194009	252132	176887	177513	177990	201715	144435	105552	98888.4	119568	149178	529232	874844	638318	608962	336115	203222	267283	346388	419126	186331	0.000523078	0.44457	1ry>2ry		AT1G60780	HAP13	GO:0031901,GO:0030131,GO:0006886,GO:0006886,GO:0030131,GO:0005829,GO:0016192,GO:0030125,GO:0030665,GO:0030665,GO:0005794,GO:0030125,GO:0031901,GO:0031901,GO:0030665,GO:0030131,GO:0030125
PSME_00000080-RA	PREDICTED: pre-mRNA-processing protein 40A	3.29538e+06	2.52788e+06	3.25652e+06	2.29792e+06	1.88999e+06	2.07275e+06	1.7362e+06	2.18341e+06	2.26909e+06	1.33728e+06	1.49585e+06	1.70212e+06	2.31492e+06	2.99024e+06	2.49241e+06	2.8731e+06	3.64291e+06	3.27725e+06	2.40299e+06	2.35544e+06	2.41582e+06	2.17317e+06	1.65477e+06	2.4365e+06	2.31037e+06	2.41319e+06	0.754575	1.0445	-		AT1G44910		GO:0005634,GO:0070063,GO:0008380,GO:0006351,GO:0005685,GO:0006355,GO:0070063,GO:0016592,GO:0005829,GO:0005685,GO:0006355,GO:0071004,GO:0008380,GO:0003723,GO:0016592,GO:0000398,GO:0005829,GO:0006355,GO:0071004,GO:0000398,GO:0005886
PSME_00000090-RA	PREDICTED: 40S ribosomal protein S4-3	1.07871e+08	9.99941e+07	1.08273e+08	1.04025e+08	1.21346e+08	1.40169e+08	1.25767e+08	1.30013e+08	1.244e+08	1.22751e+08	1.20801e+08	1.40923e+08	1.21066e+08	1.22194e+08	1.34848e+08	1.37272e+08	1.25673e+08	1.15485e+08	1.28416e+08	1.2769e+08	1.35824e+08	1.30657e+08	1.13268e+08	1.37915e+08	1.25767e+08	1.23156e+08	0.754575	0.97924	-		AT5G58420		GO:0022626,GO:0022626,GO:0019843,GO:0022627,GO:0022626,GO:0022626,GO:0022626,GO:0022627,GO:0022627,GO:0005737,GO:0005730,GO:0005829,GO:0022626,GO:0022627,GO:0003735,GO:0006412,GO:0022626,GO:0022627,GO:0006412,GO:0022627,GO:0005730,GO:0006412,GO:0016020,GO:0022626,GO:0022627,GO:0022627
PSME_00000091-RA	PREDICTED: dihydrolipoyl dehydrogenase, mitochondrial-like	7.67748e+07	7.84617e+07	8.47952e+07	6.89497e+07	6.97682e+07	6.10306e+07	7.27156e+07	7.679e+07	6.60887e+07	7.64006e+07	7.81377e+07	6.23035e+07	6.64561e+07	7.13303e+07	7.89269e+07	7.78107e+07	6.82745e+07	7.10231e+07	7.20944e+07	6.95959e+07	8.91926e+07	7.27895e+07	8.62003e+07	8.00232e+07	7.04898e+07	7.5751e+07	0.21059	1.07464	-		AT1G48030		GO:0046686,GO:0046686,GO:0005524,GO:0048046,GO:0005747,GO:0050897,GO:0055114,GO:0048046,GO:0005739,GO:0005759,GO:0045454,GO:0005739,GO:0046686,GO:0005524,GO:0005759,GO:0050660,GO:0050660,GO:0004148,GO:0005759,GO:0005747,GO:0005524,GO:0005739,GO:0005739,GO:0005524,GO:0005747,GO:0009416,GO:0005759,GO:0005739,GO:0005759,GO:0005759,GO:0005747,GO:0005739,GO:0005507,GO:0004148,GO:0005739,GO:0005739,GO:…
PSME_00000094-RA	PREDICTED: DNA replication licensing factor MCM2	6.94271e+06	5.61427e+06	7.1003e+06	6.96318e+06	6.58035e+06	6.74514e+06	6.51382e+06	5.98711e+06	6.14972e+06	4.12604e+06	4.17975e+06	7.2937e+06	8.41547e+06	8.13042e+06	7.13424e+06	7.75549e+06	1.19776e+07	1.10507e+07	1.16351e+07	1.12769e+07	3.7823e+06	7.80115e+06	3.78621e+06	6.79845e+06	8.46119e+06	6.62816e+06	0.0303195	0.783361	-		AT1G44900		GO:0000347,GO:0046872,GO:0005524,GO:0005634,GO:0016032,GO:0005524,GO:0008283,GO:0009790,GO:0010082,GO:0000347,GO:0005634,GO:0006270,GO:0005524,GO:0000790,GO:0005524,GO:0006270,GO:0005524,GO:0007049,GO:0003677,GO:0008094,GO:0048364,GO:0042555,GO:0006268,GO:0006268,GO:0003677,GO:0006270,GO:0005515,GO:0042127,GO:0006270,GO:0006270,GO:0006268,GO:0008283,GO:0005829,GO:0006270,GO:0005634,GO:0003678,GO:…
PSME_00000112-RA	PREDICTED: oligouridylate-binding protein 1-like isoform X2	2.78956e+07	2.84272e+07	2.61379e+07	2.51153e+07	2.31694e+07	2.31664e+07	2.3519e+07	2.36322e+07	2.28135e+07	1.9438e+07	2.2977e+07	2.59738e+07	2.73772e+07	2.96347e+07	2.98992e+07	3.16663e+07	2.77897e+07	2.7291e+07	2.78362e+07	3.16258e+07	2.60472e+07	2.23583e+07	2.5344e+07	2.8876e+07	2.57181e+07	2.63916e+07	0.673602	1.02619	-		AT1G17370		GO:0006397,GO:0003729,GO:0005634,GO:0006397,GO:0005515,GO:0003730
PSME_00000122-RA	Glucose-6-phosphate/phosphate translocator-related	1.14998e+07	1.03251e+07	1.24031e+07	1.15097e+07	1.06546e+07	1.17667e+07	1.48218e+07	1.4316e+07	1.1585e+07	1.25223e+07	1.35084e+07	1.33337e+07	1.67686e+07	1.89204e+07	1.61865e+07	1.85107e+07	1.71207e+07	1.41559e+07	1.52556e+07	1.24647e+07	2.06095e+07	1.46276e+07	1.56828e+07	1.36941e+07	1.37433e+07	1.45186e+07	0.677756	1.05641	-		AT5G46110		GO:0009941,GO:0005739,GO:0009941,GO:0009941,GO:0009534,GO:0009941,GO:0009941,GO:0009941,GO:0009941,GO:0009941,GO:0009941,GO:0009941,GO:0009507,GO:0005739,GO:0009941,GO:0016020,GO:0016020,GO:0009507,GO:0009534,GO:0009941,GO:0009941,GO:0009534,GO:0016020,GO:0071917,GO:0009507,GO:0009941,GO:0009507,GO:0009941,GO:0009534,GO:0015297,GO:0015717,GO:0016020,GO:0009941,GO:0009941,GO:0009507,GO:0009941,GO:…
PSME_00000125-RA	PREDICTED: monocopper oxidase-like protein SKU5	6.05435e+06	6.39366e+06	6.17128e+06	6.28021e+06	5.91695e+06	5.19834e+06	5.97397e+06	6.03951e+06	5.33929e+06	5.17807e+06	5.66166e+06	7.39485e+06	6.14695e+06	6.43817e+06	6.10061e+06	6.52704e+06	9.51628e+06	8.40888e+06	8.23432e+06	9.11373e+06	5.66631e+06	5.64974e+06	5.17706e+06	7.68249e+06	7.35589e+06	6.08854e+06	0.00451401	0.82771	-		AT4G12420		GO:0005886,GO:0031225,GO:0009505,GO:0031225,GO:0009932,GO:0009932,GO:0005507,GO:0005774,GO:0048046,GO:0009505,GO:0005886,GO:0016020,GO:0046658,GO:0005576,GO:0005507,GO:0005886,GO:0005618,GO:0005576,GO:0046658,GO:0005886,GO:0005886,GO:0031225,GO:0016722,GO:0005886,GO:0005774,GO:0055114,GO:0005886,GO:0009506,GO:0005774
PSME_00000126-RA	PREDICTED: methylmalonate-semialdehyde dehydrogenase	2.32634e+07	2.1368e+07	2.29962e+07	2.03915e+07	2.24937e+07	2.16619e+07	2.39228e+07	2.27864e+07	1.64251e+07	1.80659e+07	1.66851e+07	1.52861e+07	2.34362e+07	2.4684e+07	2.38297e+07	2.6503e+07	2.73958e+07	2.88083e+07	2.82884e+07	2.65335e+07	3.43082e+07	2.63485e+07	3.45412e+07	3.1581e+07	2.2186e+07	2.52572e+07	0.190295	1.13843	-		AT2G14170		GO:0055114,GO:0005739,GO:0006979,GO:0005739,GO:0005739,GO:0005507,GO:0004028,GO:0005739,GO:0055114,GO:0004491,GO:0005739,GO:0005737,GO:0004491,GO:0005739
PSME_00000131-RA	PREDICTED: ATP-dependent Clp protease ATP-binding subunit clpA homolog CD4B, chloroplastic	5.75878e+06	4.90925e+06	4.80643e+06	5.26916e+06	4.09753e+06	3.66542e+06	3.88572e+06	3.70379e+06	4.03472e+06	3.35556e+06	3.40737e+06	3.50635e+06	4.48079e+06	3.93483e+06	4.04592e+06	4.17569e+06	4.75705e+06	4.15172e+06	4.80156e+06	4.34651e+06	3.5665e+06	4.61164e+06	4.07417e+06	4.41299e+06	4.0451e+06	4.33741e+06	0.361479	1.07226	-		AT5G50920		GO:0009536,GO:0031897,GO:0009706,GO:0009941,GO:0009941,GO:0009570,GO:0009941,GO:0005618,GO:0009535,GO:0009507,GO:0009570,GO:0009570,GO:0009658,GO:0004176,GO:0005739,GO:0009706,GO:0009941,GO:0009570,GO:0009570,GO:0009706,GO:0005524,GO:0009570,GO:0009941,GO:0009507,GO:0009941,GO:0009706,GO:0009941,GO:0009535,GO:0009941,GO:0045036,GO:0045037,GO:0009570,GO:0009535,GO:0009570,GO:0009535,GO:0016887,GO:…
PSME_00000143-RA	PREDICTED: probable histone H2A.2	47448.9	198661	58274	297965	20701.3	15719.9	16923.9	0	488169	107856	54667.7	299567	12986.8	41213.1	50506.2	5319.59	73587.7	28370.9	48528.9	82996.5	9956.05	11121.6	824.623	24559.1	147968	50761.3	0.171033	0.343056	-		AT4G27230		GO:0006342,GO:0003677,GO:0000790,GO:0000786,GO:0003677,GO:0046982,GO:0005634,GO:0006342,GO:0006342,GO:0005634,GO:0006342,GO:0005634,GO:0000790
PSME_00000148-RA	PREDICTED: aldo-keto reductase family 4 member C9	504158	707195	273187	378714	378320	191660	119582	135707	21361	52497.7	3716.71	204802	24271.6	52949.4	550229	27374.1	767492	75352.7	44681.9	41992	43457.3	109764	31801.4	30783.4	151487	222447	0.669704	1.46842	-		AT5G62420		GO:0055114,GO:0016491,GO:0005737
PSME_00000157-RA	PREDICTED: UDP-glucuronate 4-epimerase 3	1.44778e+06	1.49579e+06	2.04589e+06	1.70012e+06	1.49514e+06	1.67046e+06	1.50784e+06	1.51935e+06	1.01835e+06	1.05214e+06	962224	1.24934e+06	1.58848e+06	1.76501e+06	1.61782e+06	1.87038e+06	1.5401e+06	1.20496e+06	1.46769e+06	1.5577e+06	1.43835e+06	1.81107e+06	1.65941e+06	1.51829e+06	1.25656e+06	1.63445e+06	0.000986323	1.30073	-		AT1G02000		GO:0032580,GO:0003824,GO:0005794,GO:0016021,GO:0009225,GO:0009225,GO:0050378,GO:0050662,GO:0005975,GO:0032580,GO:0032580,GO:0050378,GO:0032580
PSME_00000168-RA	PREDICTED: villin-3	2.145e+06	1.9491e+06	2.07762e+06	1.68452e+06	1.95309e+06	1.37777e+06	1.4324e+06	1.65108e+06	2.03481e+06	2.08935e+06	2.12447e+06	2.20628e+06	1.35625e+06	1.33727e+06	1.33704e+06	1.68218e+06	1.68752e+06	1.60592e+06	1.5699e+06	1.29299e+06	1.52895e+06	1.40364e+06	1.59955e+06	1.63616e+06	1.82641e+06	1.63448e+06	0.220061	0.894914	-		AT3G57410		GO:0051015,GO:0051017,GO:0005884,GO:0051015,GO:0051693,GO:0007010,GO:0005737,GO:0051017,GO:0051017,GO:0051693,GO:0051014,GO:0051017,GO:0003779,GO:0005737,GO:0051015,GO:0051017,GO:0051017,GO:0051015
PSME_00000169-RA	PREDICTED: villin-3	1.66515e+06	1.53724e+06	1.05427e+06	1.32199e+06	1.56112e+06	1.15721e+06	740308	851007	1.17774e+06	1.37306e+06	1.27639e+06	1.24366e+06	1.34566e+06	1.16104e+06	1.47792e+06	1.43972e+06	1.51342e+06	1.71111e+06	1.8004e+06	1.70709e+06	1.22361e+06	1.37036e+06	1.3308e+06	1.06065e+06	1.47536e+06	1.26863e+06	0.120729	0.85988	-		AT2G41740		GO:0051017,GO:0005515,GO:0051017,GO:0051693,GO:0007010,GO:0003779,GO:0051693,GO:0005856,GO:0051015,GO:0051015,GO:0005737
PSME_00000171-RA	PREDICTED: THO complex subunit 2	392385	307549	280754	411984	175979	259810	250654	136806	243889	144938	258594	288516	283902	337914	335554	279441	378830	460628	384648	283419	178224	239406	222040	343697	305433	277256	0.537588	0.907748	-		AT1G24706		GO:0003723,GO:0035196,GO:0016607,GO:0005634,GO:0006406,GO:0035196,GO:0035196,GO:0016607,GO:1990428,GO:0000445,GO:0006406,GO:1990428,GO:0003729,GO:0005634,GO:0005634,GO:0006406,GO:0000445
PSME_00000179-RA	PREDICTED: ADP-ribosylation factor GTPase-activating protein AGD7	233017	530911	310560	371083	378931	259439	358596	145261	264005	346791	230878	408142	263937	296306	421042	385800	350306	388708	480002	454038	296387	343869	408094	304002	365359	331702	0.557411	0.907881	-		AT2G37550		GO:0005794,GO:0005794,GO:0046872,GO:0005634,GO:0005096,GO:0016192,GO:0003677,GO:0005634,GO:0005829,GO:0005794
PSME_00000181-RA	26S proteasome AAA-ATPase subunit family protein	3.94264e+06	4.35218e+06	4.00858e+06	3.07468e+06	4.30948e+06	3.45549e+06	2.94564e+06	2.5725e+06	2.55371e+06	2.0162e+06	1.84888e+06	2.45902e+06	2.78809e+06	2.20815e+06	2.5251e+06	2.74268e+06	2.59879e+06	2.85769e+06	2.74946e+06	2.51929e+06	2.01258e+06	1.84111e+06	1.85107e+06	2.33249e+06	2.45038e+06	2.93515e+06	0.30293	1.19784	-		AT1G45000		GO:0016020,GO:0005886,GO:0036402,GO:0009506,GO:0005524,GO:0005886,GO:0005524,GO:0000502,GO:0005730,GO:0005524,GO:0005634,GO:0016020,GO:0005618,GO:0005634,GO:0005730,GO:0005524,GO:0016887
PSME_00000183-RA	PREDICTED: eukaryotic translation initiation factor 2 subunit 3-like	1.04742e+07	1.09017e+07	9.41299e+06	9.78114e+06	1.00982e+07	1.11337e+07	1.11522e+07	1.1926e+07	1.21599e+07	1.09258e+07	1.1845e+07	1.15558e+07	1.23246e+07	1.28873e+07	1.03618e+07	1.38126e+07	1.0039e+07	1.05064e+07	1.33887e+07	1.01543e+07	1.07223e+07	1.3325e+07	1.10275e+07	1.20441e+07	1.13219e+07	1.13366e+07	0.98889	1.0013	-		AT1G04170		GO:0005525,GO:0008135,GO:0006413,GO:0005829,GO:0006413,GO:0003743,GO:0006413,GO:0003743,GO:0005737,GO:0005525,GO:0003924
PSME_00000198-RA	PREDICTED: sorting nexin 1 isoform X1	401297	384359	462606	432882	526353	291456	297705	422022	192099	521372	401437	305487	281114	391007	323447	430808	272683	376549	352333	338181	318117	349870	422638	271520	345018	375450	0.605696	1.08821	-		AT5G06140		GO:0009507,GO:0031902,GO:0005515,GO:0030904,GO:0008333,GO:0005794,GO:0005515,GO:0016050,GO:0009958,GO:0005768,GO:0031902,GO:0005515,GO:0005829,GO:0031902,GO:0006623,GO:0005771,GO:0043231,GO:0048364,GO:0016020,GO:0035091,GO:0035556,GO:0006896,GO:0010252,GO:0008333,GO:0019898,GO:0006897,GO:0030904,GO:0005515,GO:0005771,GO:0005768
PSME_00000209-RA	PREDICTED: ATP-citrate synthase beta chain protein 2	4.23059e+07	4.66488e+07	4.65323e+07	4.20491e+07	5.14986e+07	4.00117e+07	4.80704e+07	4.45226e+07	5.62993e+07	8.36181e+07	8.23714e+07	5.39086e+07	3.90479e+07	4.40008e+07	3.99404e+07	4.37542e+07	4.06282e+07	3.74185e+07	3.74956e+07	4.60063e+07	2.74229e+07	3.27218e+07	3.27161e+07	3.18701e+07	5.47183e+07	4.08196e+07	0.0104664	0.745996	-		AT3G06650		GO:0016020,GO:0009346,GO:0009346,GO:0046872,GO:0005524,GO:0005737,GO:0006085,GO:0003878,GO:0005524,GO:0006629,GO:0006085,GO:0005829
PSME_00000217-RA	rab family GTPase	2.71511e+06	2.93065e+06	1.66506e+06	1.82634e+06	4.97264e+06	4.05236e+06	3.57101e+06	3.01146e+06	4.32842e+06	3.50588e+06	4.24994e+06	4.33873e+06	2.25563e+06	2.59412e+06	2.98781e+06	3.8036e+06	3.90119e+06	6.09578e+06	5.70859e+06	5.33971e+06	4.04299e+06	3.33064e+06	4.28414e+06	2.97261e+06	4.68353e+06	3.18851e+06	0.0053446	0.680792	-		AT5G60860		GO:0005768,GO:0005886,GO:0005525,GO:0015031,GO:0005525,GO:0005525,GO:0005768,GO:0003924,GO:0005525
PSME_00000255-RA	PREDICTED: cytochrome b5-like	3.19116e+06	2.55874e+06	2.98107e+06	2.718e+06	2.17056e+06	2.53518e+06	2.37732e+06	2.61103e+06	2.42721e+06	2.04137e+06	2.354e+06	2.22715e+06	3.30855e+06	3.6034e+06	3.31157e+06	3.66766e+06	3.17726e+06	2.48903e+06	2.89754e+06	2.69711e+06	3.1914e+06	2.91374e+06	2.92874e+06	3.78165e+06	2.53883e+06	2.99061e+06	0.0298266	1.17795	-		AT2G32720		GO:0043447,GO:0016021,GO:0016021,GO:0020037,GO:0005789,GO:0043447,GO:0046872,GO:0005515,GO:0005789,GO:0005515,GO:0005789,GO:0005783,GO:0020037,GO:0055114,GO:0005789
PSME_00000323-RA	Os09g0400100	4.07562e+06	4.33675e+06	2.3855e+06	5.2792e+06	2.5479e+07	2.60795e+07	2.14629e+07	2.41668e+07	2.42848e+07	1.30491e+07	1.12661e+07	1.4684e+07	2.07224e+06	3.7251e+06	1.29578e+06	2.58761e+06	1.1398e+06	1.13917e+06	1.59141e+06	2.64054e+06	1.21014e+06	1.36571e+06	1.25622e+06	1.48674e+06	8.72436e+06	8.01655e+06	0.698337	0.91887	-		AT4G39330		GO:0009809,GO:0009809,GO:0048046,GO:0008270,GO:0048046,GO:0005737,GO:0009735,GO:0005737,GO:0055114,GO:0052747,GO:0045551
PSME_00000339-RA	PREDICTED: 60S ribosomal protein L11-1-like	4.25632e+07	4.11765e+07	4.18204e+07	4.36796e+07	5.14685e+07	6.36655e+07	5.24793e+07	5.69583e+07	6.30165e+07	5.34445e+07	5.76499e+07	6.03444e+07	4.82809e+07	5.12582e+07	5.22422e+07	5.63174e+07	5.08799e+07	4.79023e+07	5.75156e+07	4.04801e+07	5.90773e+07	5.8148e+07	4.96549e+07	4.56111e+07	5.39041e+07	5.09001e+07	0.468998	0.94427	-		AT5G45775		GO:0005773,GO:0003735,GO:0005737,GO:0005634,GO:0005773,GO:0005773,GO:0022625,GO:0019843,GO:0005773,GO:0022625,GO:0006412,GO:0022625,GO:0022625,GO:0006412,GO:0006412,GO:0005737
PSME_00000350-RA	PREDICTED: beta-fructofuranosidase 1-like	2.2109e+06	2.59698e+06	2.0045e+06	1.93819e+06	2.92679e+06	2.58251e+06	3.07544e+06	2.30389e+06	2.35139e+06	3.02789e+06	3.12631e+06	1.81489e+06	1.14753e+06	1.98004e+06	1.74605e+06	1.82408e+06	2.05435e+06	2.79198e+06	2.5583e+06	3.37609e+06	2.73446e+06	2.73773e+06	2.87154e+06	2.16084e+06	2.63765e+06	2.30259e+06	0.312707	0.872971	-		AT1G62660	F23N19.3	GO:0071370,GO:0005773,GO:0009738,GO:0005985,GO:0009617,GO:0005975,GO:0000325,GO:0004575,GO:0005985,GO:0004553,GO:0005775,GO:0009738,GO:0000325,GO:0005775,GO:0005773,GO:0004553,GO:0016021
PSME_00000376-RA	PREDICTED: probable histone H2B.1-like	8.00971e+06	6.93167e+06	8.11277e+06	7.65549e+06	4.61836e+06	6.09559e+06	4.99281e+06	4.70658e+06	4.9363e+06	3.92417e+06	3.92064e+06	4.91912e+06	6.10286e+06	6.90822e+06	5.95278e+06	5.81133e+06	1.16968e+07	8.70334e+06	7.26793e+06	7.28e+06	4.67596e+06	4.77065e+06	3.97659e+06	7.96271e+06	6.58104e+06	6.08025e+06	0.596263	0.923905	-		AT3G45980		GO:0000786,GO:0009534,GO:0009534,GO:0003677,GO:0009534,GO:0005730,GO:0003677,GO:0009534,GO:0009570,GO:0005634,GO:0005730,GO:0009570,GO:0009570,GO:0046982,GO:0009570
PSME_00000378-RA	PREDICTED: calponin homology domain-containing protein DDB_G0272472	1.8395e+06	1.18151e+06	2.37273e+06	2.20906e+06	1.91047e+06	1.12378e+06	1.6693e+06	1.19542e+06	2.13733e+06	1.7067e+06	1.78323e+06	1.85726e+06	2.0895e+06	2.0056e+06	2.36291e+06	3.13995e+06	2.47944e+06	2.02501e+06	1.85372e+06	1.94857e+06	1.69878e+06	2.69959e+06	2.45801e+06	1.92463e+06	1.97391e+06	1.99255e+06	0.95538	1.00944	-		AT1G20970		GO:0005773,GO:0005886,GO:0005634,GO:0003729,GO:0008150,GO:0005773
PSME_00000424-RA	PREDICTED: WD repeat-containing protein 43-like	1.09992e+06	1.31664e+06	1.10331e+06	1.68026e+06	1.49324e+06	1.57942e+06	2.17115e+06	2.22361e+06	3.63225e+06	2.24408e+06	2.50027e+06	2.90535e+06	3.31843e+06	3.21285e+06	2.47804e+06	2.3843e+06	1.72503e+06	1.43278e+06	1.953e+06	1.91029e+06	2.29805e+06	2.45269e+06	2.87869e+06	2.35485e+06	2.28788e+06	2.12784e+06	0.722758	0.930049	-		AT5G11240		GO:0005634,GO:0034455,GO:0005634,GO:0046345,GO:0005730,GO:0006364,GO:0000166,GO:0005730,GO:0034455,GO:0006364,GO:0046345
PSME_00000452-RA	PREDICTED: alcohol dehydrogenase class-3	1.44761e+07	1.37245e+07	1.46981e+07	1.20087e+07	1.65431e+07	1.7091e+07	1.50784e+07	1.81298e+07	1.6272e+07	1.58105e+07	1.53866e+07	1.29629e+07	9.73671e+06	9.89214e+06	1.14066e+07	1.0334e+07	1.18778e+07	1.31635e+07	1.09274e+07	1.16243e+07	2.01154e+07	1.29324e+07	1.99193e+07	1.52208e+07	1.35031e+07	1.44567e+07	0.613221	1.07062	-		AT5G43940		GO:0051903,GO:0008270,GO:0010286,GO:0046292,GO:0008219,GO:0005737,GO:0046292,GO:0080007,GO:0005777,GO:0005737,GO:0009611,GO:0051903,GO:0048316,GO:0005777,GO:0046292,GO:0051903,GO:0006069,GO:0005777,GO:0005777,GO:0005737,GO:0051903,GO:0055114,GO:0005829,GO:0010286,GO:0004022,GO:0046292
PSME_00000474-RA	PREDICTED: mitotic checkpoint protein BUB3.1	179034	303146	286364	429048	413502	502703	407557	544431	420564	715417	829286	1.1685e+06	473852	596200	551905	325012	429394	219117	284312	390028	267806	297604	145187	242454	557077	372863	0.0867539	0.66932	-		AT3G19590		GO:0033597,GO:0051321,GO:0005515,GO:0033597,GO:0005515,GO:0005876,GO:0009524,GO:0007094,GO:0005515,GO:0005515,GO:0005515,GO:0007059,GO:0005515,GO:0005515,GO:0005515,GO:0005515,GO:0000777,GO:1990298,GO:0051301,GO:0005828,GO:0000776,GO:0000166,GO:0005515,GO:0005515,GO:0080008,GO:0005515,GO:0007094,GO:0005515,GO:0080008,GO:0005634,GO:0005515,GO:0009524,GO:0043130,GO:0005515,GO:0005515
PSME_00000476-RA	ATP-dependent chaperone ClpB	720536	750197	456509	763459	450539	447850	439640	367394	323162	276822	276431	578626	505176	520924	433786	669684	556800	433460	423941	312612	381662	201060	351600	671563	397732	508224	0.259963	1.2778	-		AT1G74310		GO:0009570,GO:0016887,GO:0009941,GO:0005524,GO:0009570,GO:0009570,GO:0005524,GO:0009408,GO:0005829,GO:0005515,GO:0005524,GO:0019538,GO:0009941,GO:0009408,GO:0009408,GO:0042542,GO:0045727,GO:0005524,GO:0045727,GO:0009408,GO:0009408,GO:0009408,GO:0009570,GO:0009408,GO:0009408,GO:0009408,GO:0009408,GO:0009941,GO:0005524,GO:0005634,GO:0009644,GO:0009408,GO:0009941,GO:0045727,GO:0043335,GO:0009408,GO:…
PSME_00000477-RA	PREDICTED: chaperone protein ClpB1	950046	1.01429e+06	848157	650381	265332	264771	144130	106924	77001	154582	224778	311845	518248	525764	549944	509208	1.08419e+06	1.36832e+06	888817	916216	750535	602818	863327	1.54999e+06	628219	632116	0.984267	1.0062	-		AT1G74310		GO:0009570,GO:0016887,GO:0009941,GO:0005524,GO:0009570,GO:0009570,GO:0005524,GO:0009408,GO:0005829,GO:0005515,GO:0005524,GO:0019538,GO:0009941,GO:0009408,GO:0009408,GO:0042542,GO:0045727,GO:0005524,GO:0045727,GO:0009408,GO:0009408,GO:0009408,GO:0009570,GO:0009408,GO:0009408,GO:0009408,GO:0009408,GO:0009941,GO:0005524,GO:0005634,GO:0009644,GO:0009408,GO:0009941,GO:0045727,GO:0043335,GO:0009408,GO:…
PSME_00000479-RA	DNA helicase, TBP-interacting protein	5.83044e+06	4.96413e+06	5.77611e+06	5.08598e+06	5.06458e+06	4.70557e+06	5.52057e+06	5.81891e+06	5.74448e+06	5.35131e+06	4.37171e+06	6.36081e+06	6.58824e+06	5.97521e+06	5.74545e+06	7.25249e+06	7.23995e+06	6.73277e+06	7.20627e+06	6.19803e+06	4.5007e+06	6.47148e+06	5.9626e+06	6.36273e+06	6.15067e+06	5.72657e+06	0.356491	0.931049	-		AT5G22330		GO:0000812,GO:0009507,GO:0030154,GO:2000072,GO:0000492,GO:0006357,GO:0004003,GO:0031011,GO:0005524,GO:0048507,GO:0031011,GO:0035267,GO:0005524,GO:0005730,GO:0006357,GO:0009908,GO:0043141,GO:0016573,GO:0016573,GO:0005515,GO:0035267,GO:0005730,GO:0006338,GO:2000072,GO:0000812,GO:0005634,GO:0005634,GO:0005829,GO:0097255,GO:0016573,GO:0006357,GO:0016573
PSME_00000485-RA	PREDICTED: 5'-3' exoribonuclease 3-like isoform X2	441016	638109	561660	632269	703813	575305	662839	820939	1.36472e+06	599713	607294	1.49065e+06	898969	1.57037e+06	1.26084e+06	914391	1.7399e+06	1.30538e+06	1.09204e+06	833653	398672	1.03451e+06	746535	872418	1.12917e+06	795791	0.140607	0.704758	-		AT1G75660		GO:0060149,GO:0005634,GO:0000967,GO:0071035,GO:0005634,GO:0010587,GO:0008270,GO:0006397,GO:0060149,GO:0010587,GO:0000967,GO:0071035,GO:0003676,GO:0004534,GO:0006397,GO:0005634,GO:0004534,GO:0004534
PSME_00000494-RA	PREDICTED: probable aminotransferase TAT2 isoform X2	1005.02	15961.3	17281.8	18853.9	7729.31	13244.8	11753.8	14153.3	57939.7	4116.4	38867.6	10109.3	0	0	36456.2	33806.9	0	0	7340.05	6792.72	0	0	16911.6	0	15645.7	11697.4	0.754575	0.74764	-		AT5G53970		GO:0004838,GO:0004838,GO:0004838,GO:0006572,GO:0004838,GO:0010189,GO:0009058,GO:0005737,GO:0010189,GO:0008483,GO:0006572,GO:0010189,GO:0005829,GO:0010189,GO:0030170,GO:0004838
PSME_00000513-RA	PREDICTED: protein DJ-1 homolog D-like isoform X2	2.31431e+06	2.66178e+06	3.13508e+06	2.13683e+06	2.83727e+06	2.82537e+06	1.93587e+06	3.80907e+06	2.83518e+06	2.99104e+06	3.20725e+06	1.591e+06	1.20444e+06	1.16177e+06	1.57237e+06	984379	1.11469e+06	985052	1.04948e+06	1.12929e+06	1.70631e+06	1.2244e+06	1.84572e+06	1.52448e+06	1.86287e+06	2.05496e+06	0.668996	1.10312	-		AT3G02720		GO:0005737,GO:0004462,GO:0019172
PSME_00000529-RA	PREDICTED: putative transcription elongation factor SPT5 homolog 1	57108.4	28218.2	23860.5	43614	194706	147787	127022	89647.5	32204.5	26244.9	37631.7	143360	233752	193805	229766	219815	288379	184895	264741	221480	57538.9	135074	76387.9	207236	149867	129084	0.677756	0.861321	-		AT4G08350		GO:0006357,GO:0006397,GO:0006368,GO:0006397,GO:0003729,GO:0006357,GO:0003677,GO:0006368,GO:0006357,GO:0006368,GO:0003700,GO:0005634,GO:0032044,GO:0032044
PSME_00000532-RA	PREDICTED: ketol-acid reductoisomerase, chloroplastic	6.61395e+07	6.18539e+07	7.04098e+07	6.15128e+07	5.3617e+07	5.47337e+07	4.98727e+07	5.6116e+07	6.21608e+07	5.9336e+07	5.78558e+07	6.42321e+07	6.69132e+07	6.81775e+07	6.9223e+07	6.7747e+07	7.25275e+07	6.59488e+07	6.66963e+07	7.2501e+07	5.81296e+07	5.75147e+07	5.58147e+07	6.06173e+07	6.51573e+07	6.11495e+07	0.145287	0.938491	-		AT3G58610		GO:0009570,GO:0009570,GO:0009570,GO:0004455,GO:0009536,GO:0009507,GO:0009507,GO:0009570,GO:0009570,GO:0009570,GO:0048046,GO:0009507,GO:0009507,GO:0009097,GO:0009570,GO:0009082,GO:0005618,GO:0009941,GO:0009097,GO:0009570,GO:0005507,GO:0009570,GO:0009570,GO:0009507,GO:0009082,GO:0009941,GO:0009507,GO:0009570,GO:0009941,GO:0046686,GO:0009099,GO:0004455,GO:0009570,GO:0009941,GO:0055114,GO:0009099,GO:…
PSME_00000537-RA	PREDICTED: ruBisCO large subunit-binding protein subunit alpha isoform X1	1.00375e+08	9.89318e+07	1.05875e+08	8.97991e+07	1.05121e+08	9.4044e+07	1.01139e+08	8.99225e+07	9.66583e+07	1.00006e+08	8.88302e+07	1.02777e+08	1.1565e+08	1.05638e+08	1.14715e+08	1.15914e+08	1.11965e+08	1.10268e+08	1.17286e+08	9.90409e+07	1.27983e+08	9.57479e+07	1.24548e+08	1.17849e+08	1.03354e+08	1.06453e+08	0.655967	1.02999	-		AT2G28000		GO:0005739,GO:0009570,GO:0048046,GO:0009570,GO:0009941,GO:0009941,GO:0022626,GO:0061077,GO:0006457,GO:0009941,GO:0005739,GO:0009570,GO:0005524,GO:0009579,GO:0009570,GO:0006458,GO:0007005,GO:0009570,GO:0016020,GO:0022626,GO:0009570,GO:0009941,GO:0009570,GO:0022626,GO:0009570,GO:0009507,GO:0009570,GO:0051082,GO:0009507,GO:0009941,GO:0009941,GO:0009570,GO:0005739,GO:0022626,GO:0005524,GO:0009570,GO:…
PSME_00000558-RA	PREDICTED: protein arginine N-methyltransferase 1.5	3.38835e+06	3.60853e+06	3.94119e+06	4.60909e+06	3.40329e+06	3.30938e+06	3.55105e+06	2.5337e+06	3.44767e+06	2.95767e+06	2.66548e+06	3.45128e+06	4.64926e+06	4.30218e+06	3.81687e+06	3.86801e+06	3.69913e+06	3.59787e+06	4.64243e+06	3.38808e+06	3.19492e+06	4.04406e+06	3.61023e+06	3.63914e+06	3.4812e+06	3.71683e+06	0.450586	1.06769	-		AT4G31120		GO:0008276,GO:0005737,GO:0005829,GO:0006355,GO:0005737,GO:0019918,GO:0019918,GO:0010220,GO:0019918,GO:0005829,GO:0043985,GO:0006355,GO:0010220,GO:0043985,GO:0005634,GO:0008469,GO:0006351,GO:0006355,GO:0009909,GO:0043985,GO:0008276,GO:0043985
PSME_00000575-RA	PREDICTED: anthranilate synthase alpha subunit 2, chloroplastic isoform X2	6.79586e+06	6.20136e+06	6.34151e+06	6.68423e+06	6.53532e+06	6.52861e+06	6.49576e+06	7.25765e+06	6.64099e+06	6.74395e+06	7.19745e+06	7.50116e+06	7.70596e+06	8.16324e+06	7.77163e+06	8.59362e+06	9.96217e+06	9.23248e+06	9.02515e+06	8.41187e+06	9.70583e+06	8.33905e+06	9.34781e+06	9.23602e+06	8.0894e+06	7.60647e+06	0.454717	0.9403	-		AT2G29690		GO:0009058,GO:0009073,GO:0009073,GO:0004049,GO:0000162,GO:0009507,GO:0005950,GO:0004049,GO:0005950,GO:0009507,GO:0004049,GO:0000162,GO:0005950,GO:0005950,GO:0009507,GO:0000162,GO:0000162
PSME_00000576-RA	PREDICTED: anthranilate synthase alpha subunit 1, chloroplastic	691350	610728	344765	1.02064e+06	383333	434695	436790	539042	209553	230552	255077	320564	716541	874625	571951	656679	887548	661869	903892	744558	944430	794139	686081	635941	526702	646358	0.197816	1.22718	-		AT5G05730		GO:0010600,GO:0010600,GO:0000162,GO:0046872,GO:0009617,GO:0010311,GO:0009570,GO:0004049,GO:0004049,GO:0005950,GO:0009723,GO:0005950,GO:0000162,GO:0000162,GO:0000162,GO:0009570,GO:0009570,GO:0009507,GO:0009611,GO:0009617,GO:0004049,GO:0000162,GO:0009507,GO:0009507,GO:0000162,GO:0005950,GO:0010600,GO:0005950,GO:0000162,GO:0009851,GO:0000162,GO:0010600,GO:0000162,GO:0009507,GO:0009611,GO:0009507,GO:…
PSME_00000579-RA	PREDICTED: clustered mitochondria protein isoform X1	2.21367e+06	2.12764e+06	1.85595e+06	1.99591e+06	1.36319e+06	1.10093e+06	1.0018e+06	1.29611e+06	1.81069e+06	1.11329e+06	1.54237e+06	2.10459e+06	2.01023e+06	1.60376e+06	1.81531e+06	2.29712e+06	2.24482e+06	2.12129e+06	2.60609e+06	2.16492e+06	2.4032e+06	2.49161e+06	1.92056e+06	1.64015e+06	1.96351e+06	1.82107e+06	0.466048	0.927458	-		AT3G52140		GO:0005829,GO:0005739,GO:0005634,GO:0005829,GO:0048312,GO:0005634,GO:0010636,GO:0010636,GO:0005634,GO:0005886,GO:0009507,GO:0005634
PSME_00000580-RA	PREDICTED: clustered mitochondria protein-like isoform X2	3.84157e+06	3.75505e+06	4.19528e+06	4.28734e+06	2.76298e+06	2.40627e+06	2.44079e+06	2.90956e+06	3.06901e+06	2.40088e+06	2.95039e+06	2.83043e+06	3.93397e+06	3.88248e+06	3.78943e+06	3.8263e+06	3.79482e+06	4.9314e+06	5.65219e+06	4.04283e+06	4.69718e+06	5.13519e+06	3.98364e+06	4.35718e+06	3.70899e+06	3.76276e+06	0.884301	1.0145	-		AT3G52140		GO:0005829,GO:0005739,GO:0005634,GO:0005829,GO:0048312,GO:0005634,GO:0010636,GO:0010636,GO:0005634,GO:0005886,GO:0009507,GO:0005634
PSME_00000583-RA	PREDICTED: delta-1-pyrroline-5-carboxylate synthase isoform X1	611891	484782	612392	650675	645059	472328	661176	560364	672494	609225	520080	371866	549569	506239	738088	665192	740658	783106	791849	760659	1.11304e+06	744283	1.01024e+06	744722	656242	673127	0.886802	1.02573	-		AT2G39800		GO:0009651,GO:0006561,GO:0009414,GO:0004350,GO:0009414,GO:0005739,GO:0004349,GO:0004349,GO:0005524,GO:0006561,GO:0055114,GO:0006561,GO:0042538,GO:0009414,GO:0055129,GO:0055114,GO:0009555,GO:0009737,GO:0006561,GO:0005737,GO:0005739,GO:0006561,GO:0004350,GO:0055114,GO:0016310,GO:0006561,GO:0055129,GO:0004349,GO:0004350,GO:0016310,GO:0009414,GO:0006561,GO:0016020,GO:0005739,GO:0006561,GO:0006979,GO:…
PSME_00000585-RA	PREDICTED: delta-1-pyrroline-5-carboxylate synthase	357679	358496	272972	384904	429316	480570	526879	602280	591358	316798	518369	402793	386512	203358	328378	203728	350120	467001	464585	238007	362444	411592	383478	366203	418629	378674	0.502866	0.904558	-		AT2G39800		GO:0009651,GO:0006561,GO:0009414,GO:0004350,GO:0009414,GO:0005739,GO:0004349,GO:0004349,GO:0005524,GO:0006561,GO:0055114,GO:0006561,GO:0042538,GO:0009414,GO:0055129,GO:0055114,GO:0009555,GO:0009737,GO:0006561,GO:0005737,GO:0005739,GO:0006561,GO:0004350,GO:0055114,GO:0016310,GO:0006561,GO:0055129,GO:0004349,GO:0004350,GO:0016310,GO:0009414,GO:0006561,GO:0016020,GO:0005739,GO:0006561,GO:0006979,GO:…
PSME_00000589-RA	PREDICTED: nuclear-pore anchor isoform X2	2.71895e+06	2.21212e+06	2.15705e+06	2.6045e+06	2.59065e+06	2.52267e+06	2.49137e+06	2.26437e+06	2.36563e+06	2.42816e+06	2.6498e+06	3.1271e+06	3.08712e+06	2.7679e+06	3.2123e+06	4.02521e+06	3.60107e+06	3.29492e+06	3.99932e+06	3.06703e+06	3.41886e+06	3.21581e+06	2.69976e+06	2.702e+06	3.06663e+06	2.79316e+06	0.344931	0.910826	-		AT1G79280		GO:0005643,GO:0007094,GO:0005635,GO:0005730,GO:0009507,GO:0016973,GO:0007094,GO:0048443,GO:0031965,GO:0033234,GO:0033234,GO:0005829,GO:0033234,GO:0005635,GO:0005515,GO:0005635,GO:0031965,GO:0009910,GO:0005730,GO:0016973,GO:0060968,GO:0005643,GO:0060968,GO:0005487,GO:0005635,GO:0005634,GO:0016973,GO:0031965,GO:0009506,GO:0005634,GO:0005634,GO:0006606
PSME_00000591-RA	PREDICTED: midasin isoform X3	32751.1	56859.2	4116.18	125289	36263.7	8124.42	75504.3	31105.1	89985	26683.9	0	21645.9	130861	78247.6	124892	82594.4	69728.9	0	83180.8	16428.6	0	25752.9	0	24083.7	38456.6	52277.8	0.806516	1.3594	-		AT1G67120		GO:0009941,GO:0009553,GO:0009941,GO:0030687,GO:0009941,GO:0005634,GO:0006364,GO:0000027,GO:0009941,GO:0006364,GO:0009506
PSME_00000594-RA	PREDICTED: putative 4-hydroxy-4-methyl-2-oxoglutarate aldolase 2	3.39226e+06	3.0855e+06	3.36376e+06	3.60298e+06	4.38134e+06	4.63771e+06	2.90622e+06	4.1636e+06	3.76043e+06	6.42264e+06	6.43357e+06	6.18698e+06	3.19025e+06	2.99132e+06	3.03844e+06	2.63105e+06	2.26099e+06	3.03206e+06	2.49835e+06	3.23802e+06	4.6061e+06	3.91126e+06	4.54288e+06	3.57631e+06	4.22913e+06	3.62631e+06	0.215608	0.85746	-		AT5G16450		GO:0051252,GO:0047443,GO:0005737,GO:0046872,GO:0008428,GO:0005737,GO:0008948,GO:0051252
PSME_00000600-RA	PREDICTED: COP9 signalosome complex subunit 6a	1.0188e+06	933976	792809	1.04875e+06	1.15636e+06	1.24772e+06	1.32647e+06	1.17615e+06	965260	1.30483e+06	1.10124e+06	1.18952e+06	1.29227e+06	1.35877e+06	1.13679e+06	1.13704e+06	1.22382e+06	1.09021e+06	1.17875e+06	1.15664e+06	1.13387e+06	1.31698e+06	1.20466e+06	1.47701e+06	1.15128e+06	1.1724e+06	0.860515	1.01834	-		AT5G56280		GO:0009585,GO:0008180,GO:0005515,GO:0007275,GO:0030163,GO:0005515,GO:0009585,GO:0009585,GO:0005737,GO:0010387,GO:0006511,GO:0008180,GO:0008180,GO:0005515,GO:0008180,GO:0008180,GO:0000338,GO:0008180,GO:0006511,GO:0005634,GO:0009640,GO:0005515,GO:0030163,GO:0000338,GO:0006511,GO:0005515,GO:0005515,GO:0000338,GO:0009640,GO:0005515
PSME_00000609-RA	PREDICTED: THO complex subunit 4D	590796	421621	664086	494170	734592	1.1426e+06	815307	709090	1.11381e+06	767540	926429	1.2233e+06	1.24715e+06	1.30076e+06	1.07519e+06	1.37337e+06	1.76838e+06	1.47735e+06	1.5091e+06	1.22202e+06	857337	704723	564940	1.21773e+06	1.25099e+06	869591	0.0446025	0.695122	-		AT5G59950		GO:0005730,GO:0005654,GO:0051028,GO:0003723,GO:0003676,GO:0005634,GO:0005634,GO:0005730,GO:0003729,GO:0005654,GO:0005634,GO:0051028
PSME_00000615-RA	ubiquitin-conjugating enzyme 28, E2	4.89649e+06	3.72074e+06	4.65426e+06	2.68857e+06	3.50095e+06	3.21967e+06	2.57542e+06	3.78433e+06	4.22444e+06	3.14966e+06	1.73066e+06	1.0331e+06	1.81516e+06	1.55038e+06	1.63281e+06	1.52316e+06	1.25251e+06	1.95031e+06	1.31929e+06	2.10154e+06	1.64398e+06	1.82002e+06	1.99631e+06	2.01885e+06	2.09519e+06	2.69007e+06	0.418217	1.28393	-		AT4G27960		GO:0006511,GO:0006511,GO:0004842,GO:0016740,GO:0006511,GO:0006511,GO:0004842,GO:0005737,GO:0016925,GO:0016925,GO:0006511,GO:0005737,GO:0016925,GO:0005524,GO:0005524,GO:0006511
PSME_00000616-RA	PREDICTED: COP9 signalosome complex subunit 4	1.37274e+06	1.03606e+06	1.11523e+06	1.18737e+06	1.68938e+06	1.71046e+06	1.90096e+06	2.08733e+06	1.40722e+06	1.69078e+06	1.75484e+06	1.3948e+06	1.43294e+06	1.60007e+06	1.65013e+06	1.57966e+06	1.47993e+06	1.94306e+06	1.2944e+06	1.8578e+06	1.97961e+06	1.40457e+06	2.21085e+06	2.48666e+06	1.60285e+06	1.65275e+06	0.857197	1.03113	-		AT5G42970		GO:0009585,GO:0005515,GO:0009585,GO:0008180,GO:0005515,GO:0005515,GO:0005515,GO:0005515,GO:0010100,GO:0009640,GO:0005515,GO:0005515,GO:0008180,GO:0005515,GO:0010100,GO:0010971,GO:0005515,GO:0043234,GO:0005829,GO:0007275,GO:0008180,GO:0008180,GO:0000338,GO:0008180,GO:0005515,GO:0005515,GO:0000338,GO:0009585,GO:0005515,GO:0000338,GO:0019784,GO:0009640,GO:0005515,GO:0008180
PSME_00000620-RA	PREDICTED: probable aldehyde dehydrogenase	1.55826e+07	1.41584e+07	1.31725e+07	1.41105e+07	9.32561e+06	9.2187e+06	9.17864e+06	1.07419e+07	1.09293e+07	9.78465e+06	1.07373e+07	9.39216e+06	1.47816e+07	1.24606e+07	1.46314e+07	1.65895e+07	1.43682e+07	1.2499e+07	1.43793e+07	1.28191e+07	1.94813e+07	1.64725e+07	1.86513e+07	1.62491e+07	1.18636e+07	1.40504e+07	0.0408196	1.18432	-		AT5G62530		GO:0005739,GO:0055114,GO:0010133,GO:0005759,GO:0072593,GO:0005739,GO:0005759,GO:0009651,GO:0003842,GO:0009507,GO:0072593,GO:0008270,GO:0005759,GO:0010133,GO:0005739,GO:0009651,GO:0003842,GO:0006560,GO:0004028,GO:0010133,GO:0006560,GO:0005739,GO:0010133,GO:0050897
PSME_00000622-RA	Mitochondrial glycoprotein family protein, putative isoform 1	2.7989e+06	3.56804e+06	4.94873e+06	3.36643e+06	3.15103e+06	4.96289e+06	4.54773e+06	3.05691e+06	1.99183e+06	2.96908e+06	2.24381e+06	3.1999e+06	4.64054e+06	4.57057e+06	4.71938e+06	4.56218e+06	3.36977e+06	3.15597e+06	4.02244e+06	4.49038e+06	3.85153e+06	3.34161e+06	4.16053e+06	3.52495e+06	3.1804e+06	3.98575e+06	0.081922	1.25322	-		AT5G02050		GO:0005759,GO:0005759,GO:0005759,GO:0005739,GO:0005759,GO:0008150,GO:0005759,GO:0005739,GO:0005759
PSME_00000629-RA	PREDICTED: chorismate synthase, chloroplastic isoform X2	1.18278e+06	1.37662e+06	1.39154e+06	1.2319e+06	1.4386e+06	1.27483e+06	1.36357e+06	1.21708e+06	1.55713e+06	1.87184e+06	2.02406e+06	1.7475e+06	1.36337e+06	1.51056e+06	1.27569e+06	1.42197e+06	1.66162e+06	1.59203e+06	1.45901e+06	1.60778e+06	1.36633e+06	1.41424e+06	1.59343e+06	1.2928e+06	1.69012e+06	1.35721e+06	0.000295981	0.803022	-		AT1G48850		GO:0009507,GO:0009073,GO:0009507,GO:0009073,GO:0010181,GO:0009073,GO:0005730,GO:0004107,GO:0009570,GO:0005730,GO:0005730,GO:0005730,GO:0009507,GO:0009570,GO:0009536,GO:0009507,GO:0009793,GO:0009073,GO:0009423,GO:0005829,GO:0004107,GO:0009423,GO:0009507,GO:0009570,GO:0005730,GO:0009423,GO:0009507,GO:0009570,GO:0009423,GO:0010181,GO:0005730,GO:0009073,GO:0009073
PSME_00000641-RA	Uncharacterized protein L484_007981	2.37132e+06	2.10935e+06	2.32371e+06	2.32046e+06	1.36971e+06	1.60087e+06	1.5006e+06	1.52041e+06	1.47431e+06	1.38484e+06	1.40321e+06	1.31953e+06	2.22812e+06	1.90304e+06	2.22061e+06	2.1126e+06	2.76597e+06	2.42739e+06	2.72257e+06	2.8047e+06	2.10426e+06	2.46138e+06	2.54553e+06	2.49024e+06	2.03781e+06	2.07389e+06	0.754575	1.0177	-		AT3G20790		GO:0055114,GO:0005886,GO:0016491,GO:0005829,GO:0016491
PSME_00000652-RA	alpha/beta fold hydrolase	1.38536e+06	1.58625e+06	1.67017e+06	1.44033e+06	1.49941e+06	1.14994e+06	972088	795043	952910	2.09114e+06	2.11906e+06	1.90586e+06	810849	909631	978131	591230	1.00643e+06	1.09446e+06	801896	858746	1.02082e+06	985383	1.21628e+06	1.18471e+06	1.35381e+06	1.13723e+06	0.338835	0.840017	-		AT2G36290		GO:0016787,GO:0005783,GO:0005783,GO:0016787
PSME_00000657-RA	Xyloglucan endotransglucosylase/hydrolase protein A precursor, putative	465967	186510	186033	315984	828917	1.00676e+06	736915	524250	503365	532008	568124	399749	356769	380675	302236	301799	141472	129084	88408.6	84254.8	128269	134399	179639	101485	305808	383538	0.320274	1.25418	-		AT1G11545		GO:0071555,GO:0048046,GO:0016762,GO:0010411,GO:0016798,GO:0005576,GO:0010411,GO:0004553,GO:0071555,GO:0042546,GO:0005618
PSME_00000729-RA	PREDICTED: RNA polymerase II transcriptional coactivator KELP	877776	829955	811310	1.02712e+06	1.40928e+06	1.79633e+06	1.33318e+06	1.27568e+06	1.35451e+06	1.57254e+06	1.41249e+06	1.60966e+06	1.57685e+06	1.3868e+06	1.31227e+06	1.35446e+06	1.42214e+06	1.58864e+06	1.23408e+06	1.66741e+06	609892	672917	372598	705965	1.48268e+06	1.08452e+06	0.0418171	0.73146	-		AT4G10920		GO:0003677,GO:0003713,GO:0005634,GO:0006355,GO:0006355,GO:0005515,GO:0006351,GO:0005634,GO:0005667,GO:0003713,GO:0003677,GO:0060261,GO:0060261,GO:0060261,GO:0006355,GO:0060261,GO:0005634
PSME_00000738-RA	PREDICTED: leucine--tRNA ligase, cytoplasmic	2.44983e+06	1.66152e+06	1.40752e+06	1.95714e+06	1.51429e+06	1.86042e+06	1.71728e+06	1.57592e+06	2.29108e+06	1.73236e+06	2.03594e+06	2.24474e+06	1.33961e+06	1.40147e+06	1.45166e+06	2.20993e+06	1.92332e+06	1.39477e+06	1.94906e+06	1.73466e+06	3.00373e+06	3.52717e+06	2.85714e+06	3.34137e+06	1.91324e+06	2.07975e+06	0.697767	1.08703	-		AT1G09620		GO:0009507,GO:0005829,GO:0004812,GO:0009506,GO:0005524,GO:0006418,GO:0006418,GO:0006418,GO:0005737,GO:0005524
PSME_00000769-RA	PREDICTED: protein HOTHEAD-like isoform X1	50364.1	36727.6	17315	100456	92251.5	57295.3	67756.5	52623.5	89027.9	124405	281446	84650.5	61288.3	44584.7	53151.4	35417.9	30113.3	37955.2	7136.65	36591.1	32080.2	35881.1	65894.6	46731	86415.8	53113.7	0.197494	0.61463	-		AT1G14185		GO:0016614,GO:0016832,GO:0055114,GO:0009507,GO:0050660,GO:0050660
PSME_00000777-RA	PREDICTED: 40S ribosomal protein S7-like	8.85771e+07	9.34158e+07	9.41511e+07	8.57079e+07	1.39744e+08	1.25254e+08	1.12564e+08	1.05457e+08	1.19246e+08	1.10741e+08	9.62934e+07	1.10458e+08	1.01491e+08	1.03212e+08	1.11736e+08	1.15816e+08	9.71936e+07	1.11082e+08	1.04171e+08	9.88336e+07	1.01793e+08	1.11132e+08	9.1988e+07	1.12887e+08	1.06002e+08	1.05933e+08	0.993937	0.999344	-		AT1G48830		GO:0022627,GO:0003729,GO:0022627,GO:0022626,GO:0022627,GO:0022626,GO:0022626,GO:0022627,GO:0022626,GO:0022626,GO:0022627,GO:0022626,GO:0022627,GO:0006412,GO:0009507,GO:0022626,GO:0022626,GO:0022627,GO:0006412,GO:0022626,GO:0005618,GO:0022626,GO:0022626,GO:0005618,GO:0005829,GO:0009507,GO:0003735,GO:0022626,GO:0005886,GO:0022627,GO:0006412,GO:0005829,GO:0022626,GO:0022626,GO:0022626,GO:0022626,GO:…
PSME_00000781-RA	DNA gyrase subunit A	2.15242e+07	2.07911e+07	2.04557e+07	2.33354e+07	1.78641e+07	1.46257e+07	1.83595e+07	1.9529e+07	2.46589e+07	1.65022e+07	1.7098e+07	1.91627e+07	2.36483e+07	1.943e+07	2.10497e+07	2.07964e+07	1.58278e+07	1.30464e+07	1.43938e+07	1.00738e+07	3.56934e+07	2.93738e+07	2.86409e+07	3.10747e+07	1.63455e+07	2.2887e+07	0.0203895	1.4002	-		AT3G10690		GO:0005524,GO:0034335,GO:0003918,GO:0003918,GO:0016592,GO:0003916,GO:0005524,GO:0006265,GO:0009295,GO:0016592,GO:0009507,GO:0006355,GO:0005524,GO:0006265,GO:0006355,GO:0003677,GO:0003824,GO:0005739,GO:0006355,GO:0005694,GO:0009507,GO:0005524,GO:0009507,GO:0034335,GO:0006351
PSME_00000788-RA	Os03g0299900	2.64557e+07	3.14155e+07	2.9743e+07	2.44566e+07	3.17165e+07	3.28112e+07	3.31906e+07	2.50904e+07	2.44653e+07	2.18999e+07	2.0969e+07	2.10131e+07	2.59026e+07	2.89081e+07	2.55174e+07	2.69882e+07	3.82493e+07	4.47287e+07	4.45754e+07	4.35521e+07	3.50041e+07	3.54906e+07	4.9292e+07	3.50837e+07	3.24316e+07	3.10666e+07	0.725891	0.957913	-		AT4G33680		GO:0008483,GO:0009862,GO:0009089,GO:0009570,GO:0010285,GO:0009862,GO:0009862,GO:0009570,GO:0009507,GO:0009507,GO:0009089,GO:0009570,GO:0009570,GO:0009570,GO:0009570,GO:0009570,GO:0009862,GO:0009862,GO:0009862,GO:0009862,GO:0009570,GO:0005507,GO:0009862,GO:0009862,GO:0009862,GO:0009507,GO:0030170,GO:0009862,GO:0008483,GO:0009570,GO:0009735,GO:0009570,GO:0009570,GO:0009570,GO:0009089,GO:0009570,GO:…
PSME_00000790-RA	PREDICTED: cullin-4	486089	511618	500654	693080	596013	499984	595219	612892	668342	572252	707386	770999	588787	632545	575684	525180	804645	455983	488951	510634	405095	438890	351263	635355	622399	540522	0.223705	0.868449	-		AT5G46210		GO:0010100,GO:0009738,GO:0005515,GO:0005515,GO:0048825,GO:0010182,GO:0005515,GO:0005515,GO:0000209,GO:0005515,GO:0005515,GO:0048366,GO:0000209,GO:0080008,GO:0005515,GO:0042787,GO:0010154,GO:0005515,GO:0005515,GO:0005515,GO:0010100,GO:0005515,GO:0048367,GO:0010182,GO:0005515,GO:0005515,GO:0009908,GO:0005515,GO:0005634,GO:0005515,GO:0005515,GO:0009755,GO:0000209,GO:0009640,GO:0006281,GO:0005634,GO:…
PSME_00000801-RA	cyclophilin, putative	1.7744e+07	1.84738e+07	2.03142e+07	1.6797e+07	1.75517e+07	1.72175e+07	1.75826e+07	1.7867e+07	1.57998e+07	2.24954e+07	1.98297e+07	1.91356e+07	1.99257e+07	1.84741e+07	2.43205e+07	2.11404e+07	2.45868e+07	2.33423e+07	2.1851e+07	2.04762e+07	2.30793e+07	2.32559e+07	2.2486e+07	2.28467e+07	2.09396e+07	1.99423e+07	0.515561	0.952371	-		AT2G29960		GO:0003755,GO:0005829,GO:0005771,GO:0005515,GO:0005783,GO:0000413,GO:0005737,GO:0006457,GO:0005783,GO:0006457,GO:0005771,GO:0005795,GO:0005795,GO:0005737,GO:0003755,GO:0005795,GO:0000413,GO:0016020,GO:0005783,GO:0000413,GO:0005576
PSME_00000833-RA	PREDICTED: villin-4	5.65595e+06	5.9514e+06	5.49616e+06	6.85253e+06	6.32835e+06	6.41534e+06	7.28913e+06	7.97398e+06	6.89175e+06	5.61987e+06	6.98877e+06	7.88545e+06	6.452e+06	7.00671e+06	6.4165e+06	7.55443e+06	7.87794e+06	7.93519e+06	7.9642e+06	8.06575e+06	7.33851e+06	7.62475e+06	6.7604e+06	6.21033e+06	7.40361e+06	6.70791e+06	0.126401	0.906031	-		AT4G30160		GO:0051017,GO:0009737,GO:0007010,GO:0005856,GO:0007015,GO:0048767,GO:0005737,GO:0051693,GO:0051693,GO:0099636,GO:0051014,GO:0051764,GO:0051015,GO:0005737,GO:0005829,GO:0005829,GO:0051015,GO:0051015,GO:0051764,GO:0005623,GO:0030042,GO:0051017,GO:0003779,GO:0030042,GO:0051015,GO:0007015,GO:0005622,GO:0048767,GO:0005884
PSME_00000846-RA	PREDICTED: D-3-phosphoglycerate dehydrogenase 1, chloroplastic	4.1554e+07	4.44508e+07	4.79797e+07	4.02005e+07	5.353e+07	4.16187e+07	4.58542e+07	4.20861e+07	3.71532e+07	6.32795e+07	5.19056e+07	4.93457e+07	4.64025e+07	4.87374e+07	4.71753e+07	5.43727e+07	4.08619e+07	4.65858e+07	4.37978e+07	3.93078e+07	3.92302e+07	3.8065e+07	4.92792e+07	4.15493e+07	4.65297e+07	4.51303e+07	0.745036	0.969926	-		AT4G34200		GO:0051287,GO:0009570,GO:0055114,GO:0006564,GO:0006564,GO:0005739,GO:0009570,GO:0051287,GO:0009561,GO:0009507,GO:0016020,GO:0005524,GO:0009793,GO:0005739,GO:0005524,GO:0009555,GO:0009507,GO:0009570,GO:0009536,GO:0009570,GO:0004617
PSME_00000860-RA	PREDICTED: glutathione S-transferase L3-like isoform X1	949090	684675	1.01824e+06	928131	2.41249e+06	1.4425e+06	1.99593e+06	2.24644e+06	1.93648e+06	1.84703e+06	878662	1.06944e+06	524346	262973	616309	281321	253978	399224	331311	577006	493827	471168	560505	524790	911642	963297	0.832788	1.05666	-		AT5G02790		GO:0006749,GO:0009636,GO:0010731,GO:0046686,GO:0005829,GO:0005737,GO:0004364,GO:0010731,GO:0006749,GO:0010731
PSME_00000862-RA	PREDICTED: glutathione S-transferase L3-like isoform X1	3.18273e+07	2.66677e+07	2.78065e+07	2.06837e+07	7.18881e+07	4.09916e+07	3.79414e+07	5.68829e+07	6.62636e+07	4.24661e+07	3.59583e+07	3.08916e+07	1.13549e+07	1.06872e+07	1.67755e+07	1.33755e+07	1.17342e+07	2.38806e+07	1.87767e+07	1.7171e+07	1.13228e+07	1.07158e+07	1.23919e+07	1.62166e+07	3.08928e+07	2.60956e+07	0.502835	0.844715	-		AT5G02790	GSTL3	GO:0006749,GO:0009636,GO:0010731,GO:0046686,GO:0005829,GO:0005737,GO:0004364,GO:0010731,GO:0006749,GO:0010731
PSME_00000864-RA	PREDICTED: glutathione S-transferase L3-like isoform X1	5.69896e+06	5.14882e+06	5.16377e+06	4.69908e+06	9.08579e+06	9.10511e+06	8.77972e+06	1.01825e+07	1.11763e+07	1.26076e+07	8.30907e+06	1.12174e+07	4.60679e+06	2.86953e+06	5.44213e+06	3.61735e+06	3.86503e+06	5.56167e+06	3.96236e+06	4.90091e+06	3.52466e+06	3.40412e+06	3.02589e+06	4.33745e+06	7.70004e+06	5.54323e+06	0.00335795	0.719896	-		AT5G02790	GSTL3	GO:0006749,GO:0009636,GO:0010731,GO:0046686,GO:0005829,GO:0005737,GO:0004364,GO:0010731,GO:0006749,GO:0010731
PSME_00000872-RA	PREDICTED: mitochondrial fission 1 protein A	4.73588e+06	3.75363e+06	3.77205e+06	3.19498e+06	3.49432e+06	2.51057e+06	2.56928e+06	2.91158e+06	3.13945e+06	4.9157e+06	3.74186e+06	2.72252e+06	2.82401e+06	3.92999e+06	3.55051e+06	5.13954e+06	3.6356e+06	5.90972e+06	5.17946e+06	4.27529e+06	7.35809e+06	7.05567e+06	8.69504e+06	4.82263e+06	4.18995e+06	4.39486e+06	0.856723	1.04891	-		AT3G57090		GO:0005741,GO:0005778,GO:0005777,GO:0005741,GO:0007005,GO:0005741,GO:0005777,GO:0005777,GO:0009507,GO:0000266,GO:0005515,GO:0005778,GO:0005741,GO:0016021,GO:0005778,GO:0009507,GO:0016559,GO:0005777,GO:0005739
PSME_00000873-RA	PREDICTED: DNA-directed RNA polymerase II subunit 1	410340	395818	486175	684533	190954	160794	229495	275816	476527	311495	499278	320948	802137	389932	497067	1.18025e+06	383769	628712	1.05606e+06	650130	711355	1.03069e+06	311778	359294	540864	507277	0.853789	0.937901	-		AT5G60040		GO:0005634,GO:0005666,GO:0003677,GO:0006351,GO:0005634,GO:0005666,GO:0005634,GO:0003899,GO:0001056
PSME_00000880-RA	Succinate dehydrogenase 5	269918	357484	466170	410908	673946	660796	752777	377859	403669	447457	338694	294065	285232	315021	290079	175498	299679	373535	168606	398710	157173	176402	272747	471679	340552	382106	0.590386	1.12202	-		AT1G47420		GO:0005749,GO:0005634,GO:0009735,GO:0045273,GO:0005749,GO:0005739,GO:0045273,GO:0005749,GO:0005739,GO:0006099,GO:0006099,GO:0003674,GO:0005739,GO:0005739,GO:0005749,GO:0005739,GO:0006099
PSME_00000892-RA	PREDICTED: eukaryotic initiation factor 4A-11	486662	393989	517550	777175	798181	928460	1.05219e+06	1.1028e+06	741099	683281	762773	919233	796745	804720	737984	837729	721425	735232	717130	690619	804946	587593	584643	783622	746349	749687	0.976976	1.00447	-		AT3G13920		GO:0005524,GO:0005515,GO:0005524,GO:0005618,GO:0006413,GO:0005829,GO:0009506,GO:0006413,GO:0005829,GO:0005737,GO:0003743,GO:0005730,GO:0006413,GO:0046686,GO:0004386,GO:0006413,GO:0005829,GO:0010468,GO:0008026,GO:0005737,GO:0005730,GO:0009506,GO:0048046,GO:0005515,GO:0005618,GO:0006413,GO:0046686,GO:0005634,GO:0005524,GO:0004004,GO:0005730,GO:0006413,GO:0005829,GO:0010501,GO:0016020,GO:0005634,GO:…
PSME_00000923-RA	PREDICTED: biotin carboxylase 1, chloroplastic	1.7556e+07	1.53355e+07	1.58466e+07	1.53204e+07	1.53267e+07	1.50452e+07	1.54328e+07	1.53225e+07	1.46771e+07	1.52325e+07	1.60606e+07	1.63942e+07	1.5714e+07	1.49922e+07	1.47461e+07	1.5181e+07	1.81826e+07	1.60806e+07	1.7707e+07	1.91907e+07	1.69771e+07	1.75105e+07	1.69158e+07	1.56968e+07	1.66907e+07	1.58075e+07	0.148306	0.947084	-		AT5G35360		GO:0006633,GO:2001295,GO:0009507,GO:0005524,GO:0009570,GO:0004075,GO:0003989,GO:0009507,GO:0046872,GO:0009570,GO:0009570,GO:0009507,GO:0009570,GO:0046872,GO:0003989,GO:0009941,GO:0009570,GO:0009570,GO:0006633,GO:0009507,GO:0005524,GO:0004075,GO:0006633,GO:0009570,GO:0009507,GO:0009941,GO:0009570,GO:0006633,GO:0009941,GO:0009507,GO:0009941,GO:2001295,GO:0004075,GO:0009507
PSME_00000925-RA	PREDICTED: L-ascorbate oxidase homolog isoform X1	9602.46	6840.48	12855.8	14083	6296.7	53.9105	6038.07	4608.85	1409.57	1915.64	0	5486.73	207.304	1856.51	5711.78	7309.07	2801.84	6669.62	0	6188.16	818.221	5044.81	6179.2	7983.47	3058.95	5968.1	0.50576	1.95103	-		AT4G22010		GO:0016020,GO:0009506,GO:0005576,GO:0005507,GO:0009505,GO:0016722,GO:0055114
PSME_00000946-RA	PREDICTED: 4-hydroxy-3-methylbut-2-en-1-yl diphosphate synthase, chloroplastic	1.37908e+06	1.2513e+06	1.10095e+06	1.51618e+06	885408	745461	476144	930571	1.1957e+06	958115	1.09182e+06	658084	1.16458e+06	916813	1.27679e+06	1.09833e+06	1.45626e+06	1.5572e+06	1.53402e+06	1.3608e+06	1.31994e+06	1.19242e+06	1.36909e+06	807475	1.2265e+06	1.08941e+06	0.27598	0.888225	-		AT5G60600		GO:0019288,GO:0008299,GO:0009570,GO:0009570,GO:0009507,GO:0009507,GO:0046429,GO:0009617,GO:0009507,GO:0008299,GO:0051539,GO:0009570,GO:0005634,GO:0009862,GO:0009570,GO:0009570,GO:0009941,GO:0046429,GO:0009862,GO:0005634,GO:0009941,GO:0009941,GO:0009570,GO:0009941,GO:0009507,GO:0009862,GO:0009941,GO:0009570,GO:0009570,GO:0009941,GO:0009507,GO:0019288,GO:0009862,GO:0009570,GO:0009941,GO:0009941,GO:…
PSME_00000974-RA	PREDICTED: signal recognition particle receptor subunit beta-like	3.52883e+06	3.06352e+06	5.02526e+06	3.38585e+06	3.85122e+06	3.46818e+06	3.64036e+06	2.70681e+06	2.53409e+06	3.02238e+06	2.77366e+06	2.5169e+06	2.37882e+06	2.55478e+06	2.34245e+06	2.77318e+06	2.85073e+06	3.12208e+06	3.24772e+06	2.74039e+06	3.20809e+06	3.16385e+06	3.4433e+06	2.43646e+06	2.851e+06	3.18568e+06	0.39294	1.11739	-		AT5G05670		GO:0005525,GO:0007264,GO:0005047,GO:0005783,GO:0005737,GO:0005783,GO:0005886,GO:0005525,GO:0005737,GO:0005886,GO:0016021
PSME_00000976-RA	PREDICTED: hsp70-binding protein 1-like	1.36616e+06	1.04677e+06	1.29614e+06	1.44079e+06	1.77348e+06	1.96328e+06	1.60983e+06	1.73429e+06	1.61587e+06	1.75579e+06	1.96523e+06	2.15553e+06	1.81766e+06	1.54082e+06	1.81957e+06	1.82605e+06	1.83874e+06	1.51334e+06	1.70206e+06	1.85967e+06	1.32906e+06	1.52916e+06	1.52059e+06	1.90949e+06	1.80078e+06	1.5952e+06	0.168631	0.885838	-		AT3G09350		GO:0009408,GO:0005634,GO:0005737,GO:0009651,GO:0030544,GO:0009408,GO:0005737,GO:0005737,GO:0005737,GO:0009651,GO:0005737
PSME_00000990-RA	photochlorophyllide reductase subunit L (chloroplast)	262751	136236	214609	301457	156121	239308	292567	399136	253478	165139	106730	67609.7	180004	130756	175399	112464	156232	229612	115016	176110	255634	172412	170736	336295	158741	220993	0.197044	1.39216	-		no homologue found
PSME_00001028-RA	PREDICTED: eukaryotic translation initiation factor 5B-like	1.00815e+07	1.03232e+07	1.08555e+07	9.72697e+06	1.21176e+07	1.22825e+07	1.1487e+07	1.20518e+07	1.06318e+07	1.30553e+07	1.26681e+07	1.16454e+07	1.06392e+07	1.17417e+07	1.14258e+07	1.11472e+07	1.19775e+07	1.30584e+07	1.28928e+07	1.21814e+07	1.12899e+07	1.36947e+07	1.32498e+07	1.4567e+07	1.22639e+07	1.16676e+07	0.475955	0.95138	-		AT1G76820		GO:0005737
PSME_00001041-RA	PREDICTED: auxin transport protein BIG	1.33428e+06	1.35647e+06	1.34693e+06	1.48869e+06	961228	675477	735902	680703	934308	893253	1.06509e+06	1.27415e+06	1.69294e+06	1.70112e+06	1.63946e+06	1.62906e+06	1.55328e+06	1.52814e+06	1.6763e+06	1.48905e+06	1.75962e+06	1.09972e+06	1.25857e+06	1.82872e+06	1.3017e+06	1.3243e+06	0.880208	1.01737	-		AT3G02260		GO:0009506,GO:0010311,GO:0048281,GO:0016021,GO:0009826,GO:0009640,GO:0009826,GO:0008270,GO:0016020,GO:0009734,GO:0010311,GO:0048364,GO:0009926,GO:0009733,GO:0009734,GO:0009620,GO:0009640,GO:0005829,GO:0048283
PSME_00001044-RA	PREDICTED: topless-related protein 1 isoform X1	1.94311e+06	1.94167e+06	1.74771e+06	1.88307e+06	1.99948e+06	2.06823e+06	1.40323e+06	1.73305e+06	2.79619e+06	1.97539e+06	2.53088e+06	3.16635e+06	1.53757e+06	1.53599e+06	1.79559e+06	1.65053e+06	1.67052e+06	1.56223e+06	1.33106e+06	1.90437e+06	1.43913e+06	1.5399e+06	951883	2.02739e+06	2.11712e+06	1.69985e+06	0.0499661	0.802903	-		AT1G15750		GO:0005515,GO:0005515,GO:0005515,GO:0005515,GO:0005515,GO:0005515,GO:0005515,GO:0009867,GO:0005515,GO:0005515,GO:0005829,GO:0005515,GO:0005515,GO:0005515,GO:0005515,GO:0005515,GO:0005829,GO:0005634,GO:0005515,GO:0005515,GO:0005515,GO:0005515,GO:0005829,GO:0005515,GO:0005515,GO:0005515,GO:0005515,GO:0005515,GO:0005515,GO:0005515,GO:0005515,GO:0005515,GO:0005515,GO:0005515,GO:0005515,GO:0005515,GO:…
PSME_00001055-RA	PREDICTED: 70 kDa peptidyl-prolyl isomerase-like isoform X1	3.7918e+07	4.37553e+07	4.30902e+07	3.66472e+07	3.04991e+07	3.11231e+07	3.00814e+07	2.89874e+07	2.60342e+07	3.1192e+07	2.86992e+07	3.36672e+07	4.47926e+07	4.93792e+07	4.45721e+07	4.59108e+07	3.95447e+07	4.67209e+07	5.10566e+07	4.33441e+07	4.55426e+07	3.9588e+07	4.63812e+07	4.37423e+07	3.75324e+07	4.01257e+07	0.265155	1.0691	-		AT3G25230		GO:0009735,GO:0005516,GO:0061077,GO:0009845,GO:0003755,GO:0005737,GO:0005829,GO:0005528,GO:0009408,GO:0070370,GO:0005516,GO:0006970,GO:0046686,GO:0005634,GO:0032266,GO:0005737,GO:0005829,GO:0070370,GO:0005737,GO:0005515,GO:0005515,GO:0009408,GO:0006970,GO:0070370,GO:0005528,GO:0009611,GO:0005634,GO:0003755,GO:0003755,GO:0080025,GO:0005634,GO:0005634,GO:0071944
PSME_00001062-RA	PREDICTED: aspartate carbamoyltransferase, chloroplastic	1.73057e+06	1.99911e+06	2.94483e+06	1.8052e+06	2.40021e+06	3.0719e+06	2.67025e+06	2.68286e+06	2.05575e+06	2.73759e+06	3.20372e+06	3.6389e+06	2.28248e+06	2.96849e+06	2.86029e+06	3.04423e+06	2.17507e+06	2.40849e+06	2.65101e+06	1.84203e+06	4.17244e+06	3.86264e+06	4.13545e+06	2.95699e+06	2.58907e+06	2.84925e+06	0.590245	1.10049	-		AT3G20330		GO:0009570,GO:0009570,GO:0009570,GO:0005515,GO:0044205,GO:0044205,GO:0016036,GO:0006520,GO:0006520,GO:0016597,GO:0016743,GO:0009570,GO:0009220,GO:0009507,GO:0009507,GO:0004070,GO:0009570,GO:0006207,GO:0016036,GO:0009570,GO:0006520,GO:0006520,GO:0006207,GO:0009570,GO:0016597,GO:0005829,GO:0009570,GO:0009220,GO:0004070
PSME_00001066-RA	PREDICTED: protein transport protein SEC23	6.54338e+06	5.86154e+06	6.32846e+06	5.48891e+06	4.88438e+06	4.41865e+06	5.19493e+06	4.2436e+06	4.84647e+06	4.41122e+06	4.67071e+06	4.73845e+06	4.81612e+06	5.59467e+06	5.27485e+06	6.23461e+06	5.89917e+06	5.40769e+06	6.29706e+06	5.19551e+06	5.46997e+06	5.86188e+06	5.96837e+06	5.29539e+06	5.18329e+06	5.46748e+06	0.339413	1.05483	-		AT3G23660		GO:0005215,GO:0006810,GO:0005737,GO:0005737
PSME_00001068-RA	PREDICTED: fumarylacetoacetase-like	9.38841e+06	9.76633e+06	1.06913e+07	9.05849e+06	9.6648e+06	1.02951e+07	9.232e+06	1.06704e+07	9.82438e+06	1.3375e+07	1.37469e+07	1.19617e+07	1.13814e+07	1.12391e+07	1.18368e+07	1.04528e+07	1.06904e+07	1.31124e+07	1.27766e+07	1.11285e+07	1.45986e+07	7.82532e+06	1.3611e+07	1.03102e+07	1.2077e+07	1.06264e+07	0.170467	0.879886	-		AT1G12050		GO:0005829,GO:0008219,GO:0004334,GO:0006572,GO:1902000,GO:0006572,GO:0004334,GO:1902000,GO:0009072,GO:0009072
PSME_00001070-RA	Alcohol dehydrogenase 1	1.08201e+08	1.18383e+08	1.29943e+08	1.02607e+08	9.46026e+07	9.48103e+07	9.17651e+07	1.34317e+08	7.77952e+07	1.28547e+08	1.49797e+08	1.0147e+08	1.10748e+08	1.07676e+08	1.13414e+08	8.77388e+07	1.09744e+08	1.28072e+08	9.70333e+07	9.52372e+07	1.21851e+08	6.72859e+07	8.71354e+07	1.00163e+08	1.10962e+08	1.04415e+08	0.639473	0.940999	-		AT1G77120		GO:0006970,GO:0001666,GO:0001666,GO:0001666,GO:0001666,GO:0009409,GO:0009414,GO:0005829,GO:0009651,GO:0001666,GO:0009651,GO:0055114,GO:0001666,GO:0009409,GO:0009413,GO:1900039,GO:0001666,GO:0045333,GO:0045333,GO:0004022,GO:0008270,GO:0001666,GO:0001666,GO:0006970,GO:0001666,GO:0004022,GO:0001666,GO:0001666,GO:0009414,GO:0005886,GO:0009651,GO:0009737,GO:0009651,GO:1900039,GO:0001666,GO:0000166,GO:…
PSME_00001072-RA	PREDICTED: alcohol dehydrogenase-like	7.56197e+06	6.51967e+06	5.89296e+06	4.04325e+06	5.44329e+06	4.87197e+06	4.72548e+06	4.10073e+06	4.77637e+06	7.46943e+06	7.16658e+06	8.73242e+06	5.47248e+06	4.81284e+06	4.4907e+06	4.41383e+06	4.82828e+06	4.9963e+06	4.34511e+06	3.97993e+06	4.0222e+06	4.8327e+06	4.44545e+06	5.15614e+06	5.7868e+06	5.05035e+06	0.282026	0.872736	-		AT1G77120		GO:0006970,GO:0001666,GO:0001666,GO:0001666,GO:0001666,GO:0009409,GO:0009414,GO:0005829,GO:0009651,GO:0001666,GO:0009651,GO:0055114,GO:0001666,GO:0009409,GO:0009413,GO:1900039,GO:0001666,GO:0045333,GO:0045333,GO:0004022,GO:0008270,GO:0001666,GO:0001666,GO:0006970,GO:0001666,GO:0004022,GO:0001666,GO:0001666,GO:0009414,GO:0005886,GO:0009651,GO:0009737,GO:0009651,GO:1900039,GO:0001666,GO:0000166,GO:…
PSME_00001074-RA	PREDICTED: alcohol dehydrogenase 1-like	2.89085e+06	3.1361e+06	2.8034e+06	2.14094e+06	810322	826843	637173	763659	832947	646066	739635	1.1001e+06	1.93285e+06	1.35178e+06	1.51644e+06	735216	1.47518e+06	1.37162e+06	896781	930462	973056	772162	844250	2.24291e+06	999099	1.52362e+06	0.217778	1.525	-		AT1G77120		GO:0006970,GO:0001666,GO:0001666,GO:0001666,GO:0001666,GO:0009409,GO:0009414,GO:0005829,GO:0009651,GO:0001666,GO:0009651,GO:0055114,GO:0001666,GO:0009409,GO:0009413,GO:1900039,GO:0001666,GO:0045333,GO:0045333,GO:0004022,GO:0008270,GO:0001666,GO:0001666,GO:0006970,GO:0001666,GO:0004022,GO:0001666,GO:0001666,GO:0009414,GO:0005886,GO:0009651,GO:0009737,GO:0009651,GO:1900039,GO:0001666,GO:0000166,GO:…
PSME_00001084-RA	PREDICTED: probable serine/threonine-protein kinase At4g35230	2.69501e+06	1.85926e+06	2.2861e+06	2.29043e+06	1.54785e+06	1.6299e+06	1.49217e+06	1.78067e+06	1.24965e+06	1.24065e+06	1.24482e+06	1.20758e+06	1.78244e+06	1.95932e+06	1.59062e+06	1.70987e+06	2.02873e+06	1.81202e+06	1.97454e+06	1.9128e+06	3.26599e+06	2.55571e+06	2.73713e+06	2.23949e+06	1.58385e+06	2.08887e+06	0.0383726	1.31886	-		AT4G35230		GO:0005886,GO:0004675,GO:0005886,GO:0005524,GO:0005886,GO:0005773,GO:0005886,GO:0005515,GO:0009742,GO:0006468,GO:0004675,GO:0006468,GO:0009737,GO:0005773,GO:0005886,GO:0016301,GO:0016020,GO:0007166,GO:0005524,GO:0004675,GO:0009742,GO:0005886,GO:0006468,GO:0006468,GO:0009506,GO:0005886,GO:0006468,GO:0006468
PSME_00001090-RA	PREDICTED: clathrin heavy chain 1-like	1.23209e+08	1.18335e+08	1.21202e+08	1.13645e+08	1.14901e+08	9.77114e+07	1.10306e+08	1.11524e+08	1.23719e+08	1.14287e+08	1.16104e+08	1.10558e+08	1.1195e+08	1.24171e+08	1.1603e+08	1.16849e+08	1.19252e+08	1.21577e+08	1.15952e+08	1.16206e+08	1.12413e+08	1.21396e+08	1.26637e+08	1.17673e+08	1.17207e+08	1.16122e+08	0.765489	0.990745	-		AT3G11130		GO:0032051,GO:0048268,GO:0006886,GO:0005198,GO:0009506,GO:0005515,GO:0071439,GO:0030132,GO:0005774,GO:0030130,GO:0005773,GO:0005198,GO:0005886,GO:0005886,GO:0030132,GO:0030130,GO:0005774,GO:0030130,GO:0071439,GO:0030130,GO:0071439,GO:0005774,GO:0006897,GO:0030132,GO:0005794,GO:0005886,GO:0005773,GO:0030132
PSME_00001110-RA	PREDICTED: DAG protein, chloroplastic-like	2.83688e+06	2.78086e+06	4.01491e+06	2.16541e+06	760530	877411	642039	610660	586076	544265	516046	505884	2.94344e+06	3.81147e+06	3.14769e+06	3.81231e+06	2.53501e+06	3.33683e+06	2.83e+06	2.61286e+06	4.59028e+06	4.53406e+06	5.95454e+06	3.21474e+06	1.68337e+06	2.91858e+06	0.0159539	1.73377	2ry>1ry		AT1G11430	T23J18.10	GO:0009570,GO:0009941,GO:1900865,GO:0009570,GO:1900865,GO:0009570,GO:0006397,GO:0009507,GO:0009941,GO:0009570,GO:0009507,GO:0005515,GO:0009941,GO:0009507,GO:0006397,GO:0009941,GO:0005515,GO:0005515
PSME_00001138-RA	Copper ion binding isoform 2, partial	430691	549735	326280	650420	404859	669137	574355	369473	307289	369531	201192	455926	306918	302433	369802	202454	386338	122329	242647	227123	92480	68448.1	97002.5	401328	289047	363489	0.489435	1.25754	-		AT4G05400		GO:0005507,GO:0005739,GO:0008150,GO:0009507,GO:0009507
PSME_00001141-RA	PREDICTED: cystatin-1 isoform X1	1.22586e+06	1.14016e+06	1.03054e+06	1.78822e+06	2.36982e+06	3.16608e+06	1.98208e+06	3.15993e+06	2.62497e+06	2.50978e+06	2.31404e+06	2.44144e+06	1.22e+06	1.03875e+06	1.41986e+06	985055	1.45039e+06	796490	1.18031e+06	1.94908e+06	3.31834e+06	2.38147e+06	2.40809e+06	1.29057e+06	1.90831e+06	1.8703e+06	0.93818	0.980081	-		AT2G40880		GO:0004869,GO:0009409,GO:0005576,GO:2000117,GO:2000117,GO:0009409,GO:0006972,GO:0004869,GO:0006952,GO:0009414,GO:0006972,GO:0009414,GO:0002020,GO:2000117,GO:0005576,GO:0006979
PSME_00001162-RA	PREDICTED: sucrose synthase 2	2.17092e+07	2.02459e+07	2.22363e+07	1.82954e+07	2.83124e+07	2.461e+07	2.41333e+07	3.34033e+07	3.11064e+07	5.28412e+07	5.02058e+07	3.01742e+07	1.59948e+07	1.56523e+07	1.68103e+07	1.32196e+07	1.81509e+07	2.22026e+07	1.78227e+07	1.7997e+07	2.38155e+07	1.84153e+07	2.21744e+07	2.22729e+07	3.00626e+07	2.13313e+07	0.0176531	0.709563	-		AT4G02280		GO:0005986,GO:0016157,GO:0010431,GO:0016157,GO:0009507,GO:0016757,GO:0005985,GO:0005982,GO:0016157,GO:0009414,GO:0009414,GO:0005986,GO:0010555,GO:0008194,GO:0005985,GO:0005982
PSME_00001167-RA	PREDICTED: LOW QUALITY PROTEIN: 3-isopropylmalate dehydratase large subunit-like	1.12588e+07	1.20156e+07	1.02313e+07	9.61592e+06	5.49354e+06	5.76061e+06	5.0165e+06	6.19593e+06	5.06367e+06	5.83664e+06	6.51423e+06	5.42511e+06	9.5839e+06	9.6327e+06	7.73324e+06	8.18452e+06	9.93376e+06	9.73206e+06	8.50927e+06	9.49045e+06	1.06461e+07	8.57352e+06	9.69735e+06	1.09512e+07	7.56315e+06	8.78693e+06	0.0638858	1.16181	-		AT4G13430		GO:0009570,GO:0050486,GO:0009536,GO:0009570,GO:0051539,GO:0046872,GO:0009507,GO:0046686,GO:0009570,GO:0019761,GO:0019761,GO:0009098,GO:0009098,GO:0003861,GO:0009570,GO:0009570,GO:0009570,GO:0009570,GO:0009570,GO:0016829
PSME_00001168-RA	PREDICTED: 3-isopropylmalate dehydratase large subunit	1.18401e+07	1.2386e+07	1.21937e+07	1.06041e+07	7.46423e+06	6.95783e+06	6.38408e+06	6.83587e+06	5.85331e+06	6.29702e+06	6.06512e+06	5.15222e+06	1.16104e+07	1.45897e+07	1.19075e+07	1.45544e+07	1.65555e+07	1.69221e+07	1.66182e+07	1.45271e+07	1.84433e+07	1.27476e+07	1.77925e+07	1.55996e+07	1.09988e+07	1.19944e+07	0.446601	1.09052	-		AT4G13430		GO:0009570,GO:0050486,GO:0009536,GO:0009570,GO:0051539,GO:0046872,GO:0009507,GO:0046686,GO:0009570,GO:0019761,GO:0019761,GO:0009098,GO:0009098,GO:0003861,GO:0009570,GO:0009570,GO:0009570,GO:0009570,GO:0009570,GO:0016829
PSME_00001196-RA	PREDICTED: proteasome subunit beta type-5	3.3385e+06	2.57224e+06	2.53654e+06	3.31668e+06	2.952e+06	3.49279e+06	3.75701e+06	4.70919e+06	3.45463e+06	4.5605e+06	3.93655e+06	4.22619e+06	5.25649e+06	6.44597e+06	5.93862e+06	4.92736e+06	2.61592e+06	3.68729e+06	5.18963e+06	3.36628e+06	6.88026e+06	2.71063e+06	5.00168e+06	3.75513e+06	3.87962e+06	4.22444e+06	0.697314	1.08888	-		AT3G26340		GO:0051603,GO:0005634,GO:0006511,GO:0004298,GO:0006511,GO:0004175,GO:0005634,GO:0000502,GO:0006511,GO:0051603,GO:0051603,GO:0005737,GO:0005839
PSME_00001199-RA	PREDICTED: anamorsin homolog	66432.8	61554	10235.1	33927.6	209709	156704	67684	45626.4	90278.9	253553	300669	206119	5731.17	12207.8	17463.3	21100.5	15145.7	124337	143111	66508.1	17905	132334	148181	56543.5	149965	66458.7	0.0384356	0.44316	1ry>2ry		AT5G18400	AT5G18400	GO:0005737,GO:0046872,GO:0005515,GO:0005737,GO:0016226,GO:0005758,GO:0016226,GO:0051537,GO:0005737,GO:0016226,GO:0005758,GO:0005758,GO:0005737
PSME_00001215-RA	PREDICTED: casein kinase II subunit alpha-like isoform X2	3.15413e+06	2.38614e+06	2.6819e+06	2.53664e+06	2.64657e+06	2.93505e+06	2.36258e+06	2.65148e+06	3.07651e+06	2.33907e+06	2.16878e+06	2.869e+06	2.93461e+06	2.90422e+06	3.33501e+06	3.47129e+06	3.97456e+06	3.88589e+06	4.22635e+06	3.64069e+06	2.89412e+06	3.82475e+06	2.803e+06	4.04485e+06	3.27261e+06	2.9729e+06	0.282565	0.908419	-		AT2G23070		GO:0005829,GO:0006468,GO:0006468,GO:0009507,GO:0005524,GO:0004674,GO:0006468,GO:0016310,GO:0040008,GO:0005524,GO:0010019,GO:0010187,GO:0071215,GO:0005634,GO:2000028,GO:0016301,GO:2000028,GO:0016310,GO:0004674,GO:0016301
PSME_00001217-RA	PREDICTED: putative formamidase C869.04 isoform X4	22836.5	13776.5	17346.6	39359.5	48095.9	59483.8	32337.6	120499	24729.4	101058	149911	51976.5	0	0	8342.01	29064.9	14605.6	13386.4	13577.1	15828.1	22717.7	12608.6	6612.05	9658.54	48134	27671.2	0.389561	0.574878	-		AT4G37560		GO:0016811,GO:0004328,GO:0005575
PSME_00001231-RA	PREDICTED: callose synthase 10	478668	385428	374248	531697	754026	489591	634500	416939	778526	451849	595548	646676	628297	603261	731140	843402	921810	687532	773009	419543	392089	496273	253703	610985	659312	539016	0.269464	0.817543	-		AT2G36850		GO:0005886,GO:0009556,GO:0048589,GO:0000148,GO:0003843,GO:0000148,GO:0006075,GO:0005886,GO:0009556,GO:0006075,GO:0071555,GO:0008360,GO:0009555,GO:0005886,GO:0003843,GO:0016757,GO:0000148,GO:0005794,GO:0008360,GO:0003843,GO:0016021,GO:0006075,GO:0005886,GO:0009506,GO:0071555,GO:0006075,GO:0000148
PSME_00001232-RA	PREDICTED: GTP-binding nuclear protein Ran-A1-like	6.90747e+06	7.17183e+06	7.14711e+06	6.28436e+06	5.54743e+06	7.19388e+06	5.55773e+06	6.39168e+06	6.75389e+06	5.4144e+06	3.2357e+06	2.43865e+06	4.63379e+06	3.64027e+06	3.66271e+06	3.00358e+06	3.66823e+06	4.32035e+06	3.87644e+06	4.87783e+06	3.23776e+06	4.53394e+06	2.46892e+06	3.35181e+06	4.32319e+06	5.04589e+06	0.496847	1.16717	-		AT5G55190		GO:0003924,GO:0007165,GO:0006606,GO:0005622,GO:0005515,GO:0005623,GO:0005525,GO:0005794,GO:0009506,GO:0005634,GO:0005515,GO:0005525,GO:0000054,GO:0005525,GO:0000054,GO:0005634,GO:0003924,GO:0005525
PSME_00001240-RA	PREDICTED: myosin-9	252306	232764	224096	131032	261329	153202	300109	306736	331582	436780	373726	297028	224275	394003	167013	371479	258617	274120	230408	282563	436556	358812	471362	302740	310603	286738	0.69869	0.923167	-		AT1G54560		GO:0051640,GO:0007015,GO:0003774,GO:0003774,GO:0016459,GO:0016459,GO:0000146,GO:0003774,GO:0007015,GO:0016459,GO:0009860,GO:0009860,GO:0030048,GO:0005634
PSME_00001274-RA	PREDICTED: arginine/serine-rich-splicing factor RSP41-like isoform X1	2.68933e+06	2.66613e+06	3.14147e+06	3.16734e+06	1.00481e+06	2.01407e+06	1.06917e+06	897416	465993	479044	347932	375371	3.18875e+06	3.19332e+06	2.95816e+06	3.32208e+06	3.68771e+06	2.89394e+06	3.5074e+06	2.709e+06	3.03525e+06	3.12098e+06	2.30934e+06	2.51825e+06	1.8083e+06	2.51849e+06	0.0037043	1.39274	-		AT3G61860		GO:0016607,GO:0005681,GO:0005681,GO:0000398,GO:0000398,GO:0016607,GO:0008380,GO:0016607,GO:0003723,GO:0005737,GO:0003723,GO:0016607,GO:0008380
PSME_00001293-RA	PREDICTED: protein FLX-like 2	2.43686e+07	2.83606e+07	2.6362e+07	2.71955e+07	3.21262e+07	3.77697e+07	3.31994e+07	3.2285e+07	3.25304e+07	3.18916e+07	2.90742e+07	3.07214e+07	4.26943e+07	4.55687e+07	3.42143e+07	4.26665e+07	4.09903e+07	4.31828e+07	4.04915e+07	4.37495e+07	2.68097e+07	2.83136e+07	2.4335e+07	2.99853e+07	3.65789e+07	3.22659e+07	0.25632	0.882089	-		AT1G67170		GO:0030154,GO:0003674,GO:0009908
PSME_00001294-RA	PREDICTED: protein FLX-like 2	3.07352e+06	3.33485e+06	3.01198e+06	4.20247e+06	4.2633e+06	5.48293e+06	4.44349e+06	4.83715e+06	3.8818e+06	4.22083e+06	3.58645e+06	4.76908e+06	6.13736e+06	4.02591e+06	5.09038e+06	6.7827e+06	7.28533e+06	6.0285e+06	7.50505e+06	5.87272e+06	5.36073e+06	4.20494e+06	3.69802e+06	3.70911e+06	5.39372e+06	4.47868e+06	0.154785	0.83035	-		AT1G67170		GO:0030154,GO:0003674,GO:0009908
PSME_00001326-RA	PREDICTED: delta-1-pyrroline-5-carboxylate synthase	129285	511835	284020	362868	330232	191425	150983	316844	190366	173475	135433	57882.7	170218	322730	263176	2896.93	144973	68909.7	41808.9	133726	355395	407375	576734	435983	118322	300750	0.0298266	2.5418	2ry>1ry	2ry>3ry	AT2G39800	P5CS1	GO:0009651,GO:0006561,GO:0009414,GO:0004350,GO:0009414,GO:0005739,GO:0004349,GO:0004349,GO:0005524,GO:0006561,GO:0055114,GO:0006561,GO:0042538,GO:0009414,GO:0055129,GO:0055114,GO:0009555,GO:0009737,GO:0006561,GO:0005737,GO:0005739,GO:0006561,GO:0004350,GO:0055114,GO:0016310,GO:0006561,GO:0055129,GO:0004349,GO:0004350,GO:0016310,GO:0009414,GO:0006561,GO:0016020,GO:0005739,GO:0006561,GO:0006979,GO:…
PSME_00001340-RA	PREDICTED: succinate dehydrogenase	1.63281e+07	1.64839e+07	1.85938e+07	1.5558e+07	1.66808e+07	1.37544e+07	1.66173e+07	1.71748e+07	1.5255e+07	1.65397e+07	1.25541e+07	1.11268e+07	1.65632e+07	1.85767e+07	1.59322e+07	1.478e+07	1.43027e+07	1.44182e+07	1.36868e+07	1.44723e+07	1.52669e+07	1.42552e+07	1.65917e+07	1.55677e+07	1.40445e+07	1.61703e+07	0.0298266	1.15137	-		AT5G66760		GO:0050660,GO:0005739,GO:0006099,GO:0009061,GO:0006099,GO:0005749,GO:0005739,GO:0045273,GO:0006121,GO:0000104,GO:0005749,GO:0005749,GO:0005739,GO:0006121,GO:0005749,GO:0005524,GO:0009055,GO:0050660,GO:0008177,GO:0006121,GO:0045273,GO:0006099,GO:0005618,GO:0050897,GO:0005739,GO:0005739,GO:0009061,GO:0006099,GO:0005749,GO:0006099,GO:0005749,GO:0005739,GO:0005524,GO:0005739,GO:0006099,GO:0009061,GO:…
PSME_00001342-RA	PREDICTED: beta-galactosidase 8	2.16115e+06	2.57886e+06	2.13534e+06	2.38102e+06	2.08636e+06	2.71506e+06	2.07018e+06	2.469e+06	2.3003e+06	2.01039e+06	2.01427e+06	2.03774e+06	2.56584e+06	2.93321e+06	2.92196e+06	2.40992e+06	2.63174e+06	2.64363e+06	2.46533e+06	2.69312e+06	2.58997e+06	2.52087e+06	2.77414e+06	2.77118e+06	2.34957e+06	2.50525e+06	0.317833	1.06626	-		AT2G28470		GO:0005618,GO:0005773,GO:0004565,GO:0005576,GO:0048046,GO:0005576,GO:0005773,GO:0030246,GO:0005975,GO:0004565,GO:0004565
PSME_00001370-RA	PREDICTED: thioredoxin-like protein AAED1, chloroplastic isoform X1	433757	427009	515072	403695	296157	227059	186952	364283	327323	233184	134474	202193	325344	234585	350189	437954	354103	510488	426523	363988	284046	229850	422997	370490	319035	344340	0.663373	1.07932	-		AT5G65840		GO:0009570,GO:0009507,GO:0009507,GO:0009570,GO:0009570,GO:0009570
PSME_00001372-RA	PREDICTED: heterogeneous nuclear ribonucleoprotein 1-like	1.51517e+07	1.34017e+07	1.46047e+07	1.22793e+07	4.06765e+06	1.15452e+07	1.01725e+07	4.22925e+06	3.42255e+06	3.32505e+06	2.67926e+06	2.49852e+06	1.32114e+07	1.24324e+07	1.30355e+07	1.2722e+07	1.71739e+07	1.82695e+07	1.73873e+07	1.88589e+07	1.34741e+07	1.44992e+07	1.35712e+07	1.90217e+07	1.04519e+07	1.23387e+07	0.156112	1.18053	-		AT5G55550		GO:0003723,GO:0005634,GO:0005634,GO:0005634,GO:0005634,GO:0003729
PSME_00001420-RA	PREDICTED: tryptophan--tRNA ligase, cytoplasmic	3.61479e+06	3.50949e+06	3.27244e+06	3.38799e+06	3.76617e+06	3.87796e+06	3.52073e+06	3.55689e+06	3.45946e+06	3.062e+06	2.7057e+06	2.56581e+06	2.84932e+06	2.93618e+06	3.15776e+06	3.30659e+06	2.7699e+06	2.90547e+06	2.96629e+06	2.92707e+06	2.76789e+06	3.03321e+06	3.16554e+06	3.21345e+06	2.92021e+06	3.30852e+06	0.0202897	1.13297	-		AT3G04600		GO:0006436,GO:0005737,GO:0016740,GO:0005737,GO:0005524,GO:0005737,GO:0005829,GO:0004830,GO:0006436,GO:0005829,GO:0005829,GO:0005524,GO:0006436,GO:0004812,GO:0006436,GO:0006418,GO:0005524,GO:0005524,GO:0006418,GO:0006436,GO:0006436,GO:0005524,GO:0005524,GO:0006418,GO:0005737,GO:0005829
PSME_00001421-RA	PREDICTED: protein FAM136A-like	129335	157424	224372	282709	144567	233368	223999	293466	145176	187091	237667	390430	475658	569428	427152	413622	164517	58572.2	185771	206503	264218	138594	200672	193205	196966	273237	0.33599	1.38723	-		AT2G31725		GO:0005575,GO:0008150,GO:0003674
PSME_00001438-RA	PREDICTED: proteasome subunit beta type-2-B	6.83585e+06	5.88452e+06	6.70655e+06	5.65849e+06	6.86809e+06	8.19867e+06	6.4882e+06	8.14591e+06	8.21053e+06	8.96072e+06	8.23068e+06	7.44031e+06	5.6474e+06	5.93256e+06	6.79249e+06	5.32705e+06	4.8577e+06	5.5034e+06	5.69665e+06	5.34793e+06	7.82479e+06	5.60388e+06	9.61352e+06	7.30451e+06	6.78099e+06	6.80203e+06	0.979827	1.0031	-		AT4G14800		GO:0005839,GO:0006511,GO:0000502,GO:0005839,GO:0005773,GO:0051603,GO:0005634,GO:0006511,GO:0005737,GO:0051603,GO:0005839,GO:0005737,GO:0051603,GO:0005634,GO:0005737,GO:0006511,GO:0005773,GO:0004298,GO:0004298,GO:0046686,GO:0008233
PSME_00001455-RA	Glucose-6-phosphate isomerase isoform 1	1.12849e+07	1.2484e+07	1.45243e+07	1.05635e+07	9.18773e+06	8.34133e+06	8.16179e+06	1.14196e+07	9.27234e+06	1.03058e+07	1.13214e+07	8.31881e+06	1.06331e+07	1.28736e+07	1.1452e+07	1.10137e+07	1.17415e+07	1.03947e+07	1.07657e+07	1.17137e+07	1.55746e+07	1.27601e+07	1.45711e+07	1.46469e+07	1.04792e+07	1.18433e+07	0.169371	1.13017	-		AT4G24620		GO:0009507,GO:0009570,GO:0009941,GO:0009941,GO:0005982,GO:0006096,GO:0006094,GO:0005829,GO:0009941,GO:0009570,GO:0006096,GO:0009570,GO:0006096,GO:0009570,GO:0009570,GO:0009507,GO:0009941,GO:0009911,GO:0005982,GO:0004347,GO:0009570,GO:0009507,GO:0009570,GO:0009536,GO:0009507,GO:0009570
PSME_00001475-RA	PREDICTED: T-complex protein 1 subunit zeta	2.54054e+07	2.40136e+07	2.71966e+07	2.38704e+07	2.53233e+07	2.59846e+07	2.81303e+07	2.93672e+07	2.65629e+07	2.71341e+07	2.61303e+07	2.71522e+07	2.75687e+07	2.54094e+07	2.58671e+07	2.93303e+07	2.65565e+07	2.79581e+07	2.8918e+07	2.5778e+07	2.64999e+07	2.95471e+07	3.12456e+07	2.95465e+07	2.70238e+07	2.71441e+07	0.938257	1.00445	-		AT3G02530		GO:0005524,GO:0005524,GO:0016020,GO:0046686,GO:0005829,GO:0005737,GO:0005737,GO:0010043
PSME_00001483-RA	PREDICTED: putative RNA-binding protein Luc7-like 2	1.01919e+06	1.00055e+06	801424	768782	839936	873154	793875	713344	854066	684258	700431	881305	1.12516e+06	1.4276e+06	1.14674e+06	1.30841e+06	1.25635e+06	1.26051e+06	1.26571e+06	1.3043e+06	825993	802402	764016	1.21261e+06	1.02587e+06	963949	0.612887	0.939645	-		AT3G03340		GO:0071004,GO:0003729,GO:0005685,GO:0006376,GO:0009567,GO:0005634,GO:0006376,GO:0071004,GO:0005829,GO:0005685,GO:0006376
PSME_00001492-RA	PREDICTED: la protein 1	4.18079e+06	3.65498e+06	3.73424e+06	4.08397e+06	1.14125e+07	1.14209e+07	1.27984e+07	1.13035e+07	1.41527e+07	1.00333e+07	9.37782e+06	1.62398e+07	2.30609e+06	2.1098e+06	2.0943e+06	2.33094e+06	2.20796e+06	1.69563e+06	1.79653e+06	1.57964e+06	3.15386e+06	2.83873e+06	2.64685e+06	3.60678e+06	7.13543e+06	5.22978e+06	0.0397249	0.732932	-		AT4G32720		GO:0005618,GO:0005730,GO:0005654,GO:0005829,GO:0034470,GO:0034470,GO:0042254,GO:0005654,GO:0005730,GO:0030529,GO:0003723,GO:0005829,GO:0003723,GO:0009790,GO:0005634,GO:0005618
PSME_00001496-RA	PREDICTED: cyclase-associated protein 1	8.86583e+06	9.31698e+06	8.312e+06	8.28855e+06	7.96099e+06	8.24015e+06	7.5105e+06	7.88819e+06	6.99608e+06	9.19274e+06	8.72673e+06	8.72963e+06	7.16819e+06	7.77408e+06	7.47233e+06	8.13569e+06	7.21164e+06	6.53775e+06	8.32654e+06	6.10244e+06	7.76239e+06	5.94545e+06	7.96516e+06	7.2987e+06	7.72794e+06	7.86907e+06	0.82157	1.01826	-		AT4G34490		GO:0007163,GO:0030864,GO:0045761,GO:0003779,GO:0005829,GO:0007010,GO:0030864,GO:0003779,GO:0007165,GO:0008154,GO:0008154,GO:0009826,GO:0009826,GO:0030036,GO:0030036,GO:0045761,GO:0003779,GO:0005886,GO:0008179
PSME_00001498-RA	PREDICTED: glucan endo-1,3-beta-glucosidase 7	38278.5	86930	101692	93766.4	76239.7	87148.9	45616.2	66663.5	81298.3	30206.9	30973	130909	14163.7	65208.6	42549.6	61632.3	109349	93964.5	24473.3	17583.8	55681.5	127332	26972.2	61158.6	64844.8	65689.6	0.979499	1.01303	-		AT2G16230		GO:0004553,GO:0005886
PSME_00001524-RA	PREDICTED: serine/threonine-protein phosphatase 6 regulatory subunit 3 isoform X3	3.03492e+06	3.09333e+06	3.37509e+06	3.24792e+06	2.96513e+06	2.35159e+06	2.64325e+06	2.76816e+06	3.12755e+06	2.88907e+06	3.45961e+06	3.48679e+06	3.55509e+06	3.41865e+06	3.15851e+06	3.56207e+06	3.53095e+06	3.11889e+06	3.61638e+06	3.75355e+06	3.7884e+06	3.5423e+06	3.85698e+06	3.73215e+06	3.37285e+06	3.25585e+06	0.534227	0.965311	-		AT1G07990		GO:0008150
PSME_00001539-RA	PREDICTED: signal recognition particle 54 kDa protein 2-like	817444	4.08105e+06	3.52009e+06	2.64816e+06	4.31902e+06	3.3728e+06	3.02434e+06	3.37415e+06	3.48522e+06	6.54873e+06	5.60365e+06	3.2675e+06	3.0708e+06	2.7876e+06	3.53579e+06	2.22052e+06	2.09117e+06	2.22997e+06	1.45749e+06	2.09495e+06	2.54818e+06	3.50313e+06	3.09034e+06	2.81127e+06	3.34733e+06	3.04529e+06	0.632784	0.909766	-		AT1G48900		GO:0006617,GO:0005525,GO:0008312,GO:0005525,GO:0005786,GO:0008312,GO:0005786,GO:0005786,GO:0006614,GO:0005786,GO:0005829,GO:0005525,GO:0005829,GO:0006617,GO:0003729,GO:0003924,GO:0005525,GO:0005737,GO:0005737
PSME_00001540-RA	PREDICTED: adenylosuccinate synthetase, chloroplastic-like	3.6575e+07	3.56979e+07	3.18609e+07	2.9042e+07	2.74682e+07	2.77438e+07	2.30042e+07	2.57739e+07	2.74628e+07	2.79601e+07	2.53471e+07	2.48228e+07	2.9072e+07	2.80719e+07	3.14702e+07	3.34681e+07	3.20973e+07	3.42962e+07	3.1052e+07	3.3584e+07	3.37873e+07	3.19441e+07	3.44492e+07	3.03425e+07	2.95778e+07	3.06107e+07	0.519116	1.03492	-		AT3G57610		GO:0044208,GO:0009570,GO:0006167,GO:0044208,GO:0009570,GO:0009507,GO:0005525,GO:0046040,GO:0009570,GO:0044208,GO:0009507,GO:0009570,GO:0009570,GO:0044208,GO:0004019,GO:0046872,GO:0009536,GO:0009570,GO:0009570,GO:0009570,GO:0006167,GO:0046040,GO:0009152,GO:0009570,GO:0005525,GO:0048046,GO:0009152,GO:0009507,GO:0004019,GO:0009570,GO:0046686,GO:0009570,GO:0009570,GO:0004019
PSME_00001581-RA	PREDICTED: V-type proton ATPase subunit H	9.42094e+06	1.06467e+07	1.09007e+07	9.62518e+06	1.21324e+07	8.68799e+06	9.87355e+06	9.42847e+06	1.21281e+07	8.66103e+06	7.45015e+06	7.13469e+06	7.78982e+06	1.00672e+07	8.88705e+06	8.57098e+06	8.22879e+06	9.16389e+06	9.40597e+06	9.16466e+06	1.1783e+07	1.29143e+07	1.57813e+07	1.09964e+07	8.91716e+06	1.04691e+07	0.2114	1.17404	-		AT3G42050		GO:0005773,GO:0009507,GO:0005886,GO:0005774,GO:0000325,GO:0005773,GO:0005774,GO:0005794,GO:0000325,GO:0005773,GO:0005774,GO:0005634,GO:0005773,GO:0005886,GO:0005774,GO:0005774,GO:0005773,GO:0005773,GO:0005773,GO:0015991,GO:0005773,GO:0005774
PSME_00001582-RA	PREDICTED: succinyl-CoA ligase	5.06509e+07	5.30562e+07	5.35644e+07	4.52251e+07	4.6897e+07	4.80558e+07	4.91053e+07	4.73575e+07	3.72359e+07	4.6733e+07	4.53459e+07	4.27137e+07	5.49908e+07	6.24775e+07	6.04057e+07	6.03848e+07	5.99471e+07	6.06623e+07	6.04808e+07	5.70157e+07	6.88499e+07	5.42552e+07	7.0144e+07	5.92163e+07	5.12668e+07	5.52898e+07	0.27598	1.07847	-		AT2G20420		GO:0005739,GO:0005739,GO:0005739,GO:0005739,GO:0046686,GO:0005524,GO:0004775,GO:0004776,GO:0006099,GO:0005524,GO:0005739,GO:0005739,GO:0005507,GO:0005739,GO:0006099,GO:0005739,GO:0006099
PSME_00001595-RA	PREDICTED: acidic leucine-rich nuclear phosphoprotein 32-related protein	268691	182976	164393	288835	272409	312294	245422	241194	278665	116621	113663	327933	194705	91250	220498	185529	151470	221647	198466	180449	27825.5	39637.3	81274.9	111585	198614	183032	0.780026	0.921547	-		AT3G50690		GO:0008150,GO:0005634
PSME_00001596-RA	PERQ amino acid-rich with GYF domain-containing protein 2, putative isoform 1	2.38115e+06	1.68264e+06	1.82527e+06	1.88941e+06	1.55105e+06	1.70577e+06	1.8634e+06	1.06338e+06	1.42403e+06	714427	651060	1.25179e+06	1.64248e+06	1.86654e+06	1.97361e+06	3.03715e+06	2.40958e+06	2.67385e+06	2.46234e+06	2.35235e+06	1.25014e+06	2.08955e+06	1.16003e+06	1.96718e+06	1.74243e+06	1.8093e+06	0.831433	1.03838	-		AT5G42950		GO:0009737,GO:0009507,GO:0051607,GO:0051607,GO:0003729
PSME_00001605-RA	PREDICTED: 40S ribosomal protein S8-like	9.40193e+06	9.05262e+06	1.00204e+07	8.23506e+06	1.14005e+07	1.29327e+07	1.03276e+07	9.98922e+06	7.92724e+06	9.83741e+06	8.94862e+06	1.06088e+07	1.01933e+07	1.07464e+07	9.53178e+06	1.09922e+07	8.58757e+06	9.19083e+06	9.46916e+06	8.72198e+06	7.05951e+06	9.08641e+06	5.57267e+06	8.03573e+06	9.16145e+06	9.53612e+06	0.691867	1.0409	-		AT5G59240		GO:0022626,GO:0005840,GO:0006412,GO:0022627,GO:0022627,GO:0003735,GO:0003735,GO:0022627,GO:0022626,GO:0022626,GO:0006412,GO:0022627,GO:0006412,GO:0022627,GO:0022626,GO:0006412,GO:0006412,GO:0006412,GO:0022626,GO:0042254,GO:0006412,GO:0005737,GO:0016020,GO:0022627,GO:0006412,GO:0022626,GO:0022626,GO:0022627,GO:0022627,GO:0006412,GO:0022626
PSME_00001606-RA	PREDICTED: 40S ribosomal protein S8-like	1.53305e+06	1.73221e+06	1.46821e+06	1.54469e+06	1.12908e+06	1.42279e+06	1.0171e+06	1.11574e+06	667339	957430	707478	884391	1.91442e+06	2.10841e+06	1.47915e+06	2.2189e+06	1.53432e+06	1.66618e+06	1.66582e+06	1.66662e+06	1.22799e+06	1.7852e+06	787822	1.62747e+06	1.2187e+06	1.50701e+06	0.137055	1.23658	-		AT5G59240		GO:0022626,GO:0005840,GO:0006412,GO:0022627,GO:0022627,GO:0003735,GO:0003735,GO:0022627,GO:0022626,GO:0022626,GO:0006412,GO:0022627,GO:0006412,GO:0022627,GO:0022626,GO:0006412,GO:0006412,GO:0006412,GO:0022626,GO:0042254,GO:0006412,GO:0005737,GO:0016020,GO:0022627,GO:0006412,GO:0022626,GO:0022626,GO:0022627,GO:0022627,GO:0006412,GO:0022626
PSME_00001619-RA	plant/F10M23-360 protein	1.51022e+06	1.49608e+06	1.05022e+06	1.44184e+06	837218	483227	468455	815227	968276	774760	738376	590710	898545	742932	1.17076e+06	1.14118e+06	1.0334e+06	1.26951e+06	1.25475e+06	979586	1.45414e+06	1.50482e+06	1.81012e+06	1.31377e+06	951172	1.13367e+06	0.26503	1.19187	-		AT4G27020		GO:0005773,GO:0003674,GO:0005773,GO:0009507
PSME_00001649-RA	PREDICTED: vesicle-fusing ATPase-like isoform X1	6.96205e+06	7.16164e+06	7.62753e+06	7.04383e+06	1.05545e+07	8.10129e+06	9.70935e+06	1.00753e+07	1.15967e+07	1.16563e+07	1.25027e+07	9.27921e+06	7.31379e+06	6.41241e+06	7.14619e+06	7.48548e+06	8.54833e+06	7.24612e+06	7.31579e+06	7.51722e+06	9.22023e+06	7.01501e+06	8.23263e+06	8.45752e+06	9.45779e+06	8.03242e+06	0.0177906	0.849291	-		AT4G04910		GO:0009506,GO:0005515,GO:0005773,GO:0005524,GO:0005886,GO:0016192,GO:0005773,GO:0005524,GO:0015031,GO:0005794,GO:0016787,GO:0005886,GO:0046872
PSME_00001652-RA	PREDICTED: NADH dehydrogenase	1.65585e+06	1.98424e+06	1.63842e+06	1.98124e+06	1.35222e+06	1.32354e+06	1.26647e+06	901767	1.16455e+06	1.26022e+06	1.23518e+06	1.29237e+06	955352	1.2216e+06	1.32718e+06	1.1169e+06	2.79928e+06	2.07593e+06	2.54441e+06	2.60179e+06	1.02531e+06	1.30439e+06	1.39213e+06	1.35267e+06	1.87172e+06	1.36246e+06	0.00828358	0.727918	-		AT2G20360		GO:0005739,GO:0005747,GO:0005739,GO:0005739,GO:0005759,GO:0009651,GO:0016020,GO:0005739,GO:0005759,GO:0005739,GO:0055114,GO:0005747,GO:0005747,GO:0009651,GO:0005759,GO:0005747
PSME_00001654-RA	PREDICTED: nuclear pore complex protein NUP205	499869	328042	396872	524030	206607	212624	236330	178882	228261	254175	298391	128234	65940.6	142537	403794	464055	432378	253189	361340	368576	367500	396476	271697	195533	290568	305674	0.862926	1.05199	-		AT5G51200		GO:0009507,GO:0044611,GO:0005515,GO:0005635,GO:0006999,GO:0005634,GO:0017056,GO:0005635,GO:0044611
PSME_00001656-RA	PREDICTED: nuclear pore complex protein Nup205	125917	161299	108852	226452	29212.6	40319.1	29020.5	29129.6	51261.2	9572.08	62335.1	50504.6	88985.1	43878.8	39016.3	55139	88221.2	45439	46127	59792.1	36182.4	76588.1	51598.9	62013.2	51656.5	75225.2	0.430904	1.45626	-		AT5G51200		GO:0009507,GO:0044611,GO:0005515,GO:0005635,GO:0006999,GO:0005634,GO:0017056,GO:0005635,GO:0044611
PSME_00001669-RA	cysteine-type peptidase, putative	557622	1.14575e+06	1.15329e+06	950054	852156	865658	838289	678846	512334	1.04379e+06	404153	563995	582474	775929	994748	810270	502189	655138	391988	652327	737226	764358	1.28815e+06	672146	590739	854186	0.0588937	1.44596	-		AT1G50670		GO:0030433,GO:0016579,GO:0030968,GO:0016579,GO:0030433,GO:0030433,GO:0030433,GO:0016579,GO:0005829,GO:0030968,GO:0005634,GO:0004843,GO:0030968,GO:0008234
PSME_00001699-RA	PREDICTED: probable acyl-activating enzyme 1, peroxisomal	99358.1	133319	158910	91724.7	96526.9	66669.1	106936	162745	215641	287706	285511	150789	61375.2	82713.6	92952.5	91116.2	35195.6	46861.9	23316.8	70708.8	64172.3	72627.5	112252	82234.5	139466	98477	0.0886581	0.706099	-		AT1G20560		GO:0005777,GO:0016208,GO:0005777,GO:0005739,GO:0016208
PSME_00001707-RA	PREDICTED: V-type proton ATPase subunit d2	1.78515e+06	2.17719e+06	1.83633e+06	1.94323e+06	1.99306e+06	1.80156e+06	2.05401e+06	1.96592e+06	1.79386e+06	1.32024e+06	1.44915e+06	1.75797e+06	1.87735e+06	1.92258e+06	1.82299e+06	2.2487e+06	1.88817e+06	1.8164e+06	2.36179e+06	1.27387e+06	2.60325e+06	2.60055e+06	3.01171e+06	1.8759e+06	1.70768e+06	2.09497e+06	0.0936142	1.22679	-		AT3G28715		GO:0005774,GO:0033179,GO:0046961,GO:0005773,GO:0009506,GO:0015992,GO:0015991,GO:0015078,GO:0005774,GO:0005773,GO:0005773,GO:0005774,GO:0046961,GO:0005773,GO:0005794
PSME_00001725-RA	cystathionine beta-lyase, putative	991674	792824	1.0217e+06	1.07826e+06	1.26556e+06	1.49573e+06	1.27437e+06	1.30645e+06	1.01581e+06	1.08063e+06	899545	907465	905271	753467	621052	604235	1.121e+06	1.14099e+06	1.0863e+06	991972	934134	983007	1.00526e+06	893058	1.03046e+06	995378	0.69869	0.965952	-		AT3G57050		GO:0003962,GO:0009570,GO:0004121,GO:0019346,GO:0009507,GO:0009507,GO:0019346,GO:0009507,GO:0030170,GO:0009570,GO:0009507,GO:0071266,GO:0071266,GO:0030170,GO:0019343,GO:0009570,GO:0009507,GO:0019279,GO:0009507,GO:0009507,GO:0004123,GO:0019279,GO:0004121,GO:0009570,GO:0019343
PSME_00001751-RA	PREDICTED: UBP1-associated protein 2C-like	4.16395e+06	7.18984e+06	5.78947e+06	3.80029e+06	6.43915e+06	8.32569e+06	9.62558e+06	4.2509e+06	3.73949e+06	3.76311e+06	4.89007e+06	8.43901e+06	5.9238e+06	6.14775e+06	3.97172e+06	4.91014e+06	1.08101e+07	1.58498e+07	1.55843e+07	1.08897e+07	5.11794e+06	3.80942e+06	4.9538e+06	6.30416e+06	9.24568e+06	5.67023e+06	0.0043526	0.613284	1ry>2ry		AT3G56860	UBA2A	GO:0009738,GO:0009693,GO:0003723,GO:0005634,GO:0048255,GO:0005515,GO:0009693,GO:0005737,GO:0005737,GO:0005829,GO:0006952,GO:0005829,GO:0008219,GO:0005634,GO:0005737,GO:0005737,GO:0005737,GO:0010150,GO:0017091,GO:0003729,GO:0009738,GO:0005829
PSME_00001755-RA	PREDICTED: protein RSI-1-like	6.39823e+06	9.10411e+06	6.5229e+06	6.8107e+06	4.4746e+06	4.79215e+06	5.27968e+06	4.04595e+06	2.07223e+06	1.37717e+06	1.55753e+06	1.54805e+06	5.88563e+06	6.01878e+06	4.99851e+06	7.02543e+06	7.37197e+06	4.82338e+06	5.49539e+06	7.47162e+06	4.70146e+06	5.53994e+06	4.76657e+06	6.97961e+06	3.96467e+06	5.83401e+06	0.00848777	1.4715	-		no homologue found
PSME_00001765-RA	PREDICTED: guanosine nucleotide diphosphate dissociation inhibitor 2	2.62225e+07	2.24231e+07	2.44271e+07	2.13153e+07	2.03624e+07	1.92697e+07	1.95694e+07	1.98384e+07	1.76028e+07	2.02812e+07	1.88114e+07	1.75049e+07	2.27808e+07	2.31584e+07	2.47742e+07	2.81136e+07	2.30927e+07	2.37323e+07	2.48459e+07	2.4413e+07	3.2281e+07	2.82727e+07	3.27409e+07	2.66438e+07	2.12855e+07	2.45121e+07	0.079226	1.15158	-		AT2G44100		GO:0005829,GO:0015031,GO:0005093,GO:0007264,GO:0005093,GO:0005096,GO:0048227,GO:0015031,GO:0005093,GO:0005515,GO:0055114,GO:0016491,GO:0005829,GO:0005737,GO:0005737
PSME_00001769-RA	PREDICTED: probable phenylalanine--tRNA ligase alpha subunit isoform X1	3.58687e+06	3.5157e+06	3.43618e+06	3.30408e+06	3.29522e+06	3.33276e+06	3.01746e+06	2.57933e+06	2.66547e+06	2.35054e+06	2.56485e+06	3.6205e+06	2.51288e+06	3.23477e+06	2.4585e+06	3.56277e+06	3.18611e+06	2.6958e+06	2.96248e+06	2.6318e+06	2.54926e+06	2.59942e+06	2.16058e+06	3.6647e+06	2.83469e+06	3.05065e+06	0.519299	1.07619	-		AT4G39280		GO:0006432,GO:0005524,GO:0005737,GO:0004826,GO:0006432,GO:0005524,GO:0006432,GO:0004826,GO:0005524,GO:0000049,GO:0006432,GO:0006432,GO:0005524,GO:0005737,GO:0005524,GO:0005524,GO:0005737,GO:0005829,GO:0006432
PSME_00001771-RA	PREDICTED: eukaryotic translation initiation factor 5A-3	2.35709e+07	2.56141e+07	2.73623e+07	1.99281e+07	2.86591e+07	2.83544e+07	2.67793e+07	2.10019e+07	2.12602e+07	2.0356e+07	1.80571e+07	2.00857e+07	2.15916e+07	2.28367e+07	2.81759e+07	2.72445e+07	2.15102e+07	2.19884e+07	2.52053e+07	1.84669e+07	2.5725e+07	2.4756e+07	2.61671e+07	2.12519e+07	2.08662e+07	2.49387e+07	0.0202897	1.19517	-		AT1G13950		GO:0045905,GO:0005737,GO:0006452,GO:0045901,GO:0006413,GO:0043022,GO:0010089,GO:0045905,GO:0045905,GO:0006413,GO:0003743,GO:0003746,GO:0006413,GO:0003743,GO:0006413,GO:0006452,GO:0045901,GO:0006413,GO:0045905,GO:0045901,GO:0006413,GO:0006452
PSME_00001780-RA	PREDICTED: high mobility group B protein 1-like	7.75096e+06	6.50217e+06	7.31797e+06	7.17648e+06	4.11399e+06	4.77227e+06	3.58046e+06	3.10615e+06	4.26868e+06	3.20204e+06	3.28394e+06	5.8393e+06	7.58066e+06	9.09556e+06	6.85683e+06	8.60395e+06	1.65954e+07	1.27223e+07	1.3728e+07	1.48942e+07	6.56927e+06	7.06546e+06	4.34723e+06	6.95512e+06	9.31673e+06	6.33716e+06	0.000638057	0.680191	-		AT3G51880		GO:0003677,GO:0005634,GO:0005634,GO:0003677,GO:0006333,GO:0005829,GO:0003677,GO:0003682,GO:0030527,GO:0005634,GO:0000785,GO:0005634,GO:0005634,GO:0000790,GO:0005634,GO:0003700,GO:0000790
PSME_00001821-RA	PREDICTED: probable transaldolase	665490	503747	592959	583964	465104	248161	296221	284791	214219	176219	242308	65038.4	593900	348178	450000	918649	1.36077e+06	1.04919e+06	1.20819e+06	919931	1.57434e+06	740903	1.38712e+06	936030	654483	661847	0.976976	1.01125	-		AT1G12230		GO:0009941,GO:0009941,GO:0009570,GO:0009941,GO:0004801,GO:0009507,GO:0009570,GO:0009941,GO:0009507,GO:0008270,GO:0009570,GO:0009570,GO:0009507
PSME_00001826-RA	PREDICTED: GMP synthase	877431	1.02852e+06	1.19678e+06	1.03408e+06	1.112e+06	919014	927026	835756	958354	882824	701295	719764	1.04965e+06	907159	1.16031e+06	1.1744e+06	902253	1.17695e+06	1.06283e+06	1.12034e+06	1.44149e+06	1.41631e+06	1.54138e+06	1.56137e+06	940576	1.13642e+06	0.118415	1.20821	-		AT1G63660		GO:0003922,GO:0005829,GO:0016740,GO:0006541,GO:0003922,GO:0016462,GO:0006541,GO:0005737,GO:0005737
PSME_00001853-RA	PREDICTED: apoptosis-inducing factor homolog B-like	78456.8	78143.9	63003.3	46806.2	397695	343686	519813	532557	409484	354493	342912	209458	31388.7	41452.8	49464	55014.4	25762.8	38140	21523.7	33087.3	80506.7	94813.3	171215	55752	179358	164986	0.714279	0.919869	-		AT3G44190		GO:0055114,GO:0005794,GO:0005737,GO:0016491,GO:0016491,GO:0009055,GO:0055114
PSME_00001895-RA	PREDICTED: protein notum homolog isoform X1	997572	1.18841e+06	989329	1.08458e+06	3.48364e+06	2.52091e+06	2.7086e+06	4.67642e+06	2.04843e+06	3.12557e+06	2.12346e+06	2.27184e+06	1.07911e+06	972219	726887	1.04526e+06	638064	659073	1.13871e+06	739126	1.11234e+06	806878	838308	649980	1.59303e+06	1.55503e+06	0.917392	0.976142	-		AT4G19420		GO:0052793,GO:0071555,GO:0016787,GO:0005576,GO:0009505,GO:0005618,GO:0005576,GO:0005576,GO:0005576,GO:0016021,GO:0071555,GO:0071555,GO:0052689,GO:0071555
PSME_00001914-RA	PREDICTED: thiol protease aleurain-like	53476.6	402407	428089	135771	21291.1	3261.98	18738.1	8409.14	2075.09	2252.41	20043.2	11617.2	52938	23464.5	26007.4	2377.04	1432.84	39010.2	0	0	755.258	32144.4	2187.43	4554.19	9553.86	75992	0.489435	7.95406	-		AT3G45310		GO:0006508,GO:0006508,GO:0006508,GO:0008234,GO:0005576,GO:0005576,GO:0008234
PSME_00001915-RA	PREDICTED: thiol protease aleurain-like	9.02062e+06	7.08062e+06	8.92123e+06	4.85992e+06	5.17492e+06	3.89815e+06	7.56607e+06	6.25074e+06	5.4195e+06	6.60907e+06	3.37029e+06	3.34516e+06	2.98426e+06	3.09136e+06	3.29091e+06	2.87225e+06	2.07439e+06	2.41895e+06	1.82544e+06	3.87251e+06	5.12219e+06	4.01427e+06	6.57549e+06	3.51117e+06	3.61691e+06	5.26464e+06	0.182589	1.45556	-		AT3G45310	AT3G45310	GO:0006508,GO:0006508,GO:0006508,GO:0008234,GO:0005576,GO:0005576,GO:0008234
PSME_00001918-RA	PREDICTED: serine/threonine-protein phosphatase 2A 65 kDa regulatory subunit A beta isoform	1.74132e+07	1.66859e+07	2.03571e+07	1.95887e+07	1.49651e+07	1.40431e+07	1.43861e+07	1.68811e+07	1.79347e+07	1.78197e+07	1.67997e+07	1.51555e+07	1.729e+07	1.82885e+07	1.66109e+07	1.66205e+07	1.75435e+07	1.64162e+07	1.57395e+07	1.65684e+07	1.68329e+07	1.89074e+07	1.95335e+07	1.68358e+07	1.67472e+07	1.72025e+07	0.600101	1.02719	-		AT3G25800		GO:0005886,GO:0005777,GO:0005515,GO:0042325,GO:0042325,GO:0046686,GO:0019888,GO:0005515,GO:0046686,GO:0005515,GO:0005886,GO:0005829,GO:0005634,GO:0005829,GO:0019888,GO:0005777
PSME_00001927-RA	PREDICTED: alanine aminotransferase 2	284845	191737	250078	152681	1.60309e+06	1.61351e+06	1.63221e+06	1.86758e+06	1.21607e+06	1.0559e+06	923923	977716	43119.7	136402	1905.9	124681	331096	192047	211638	364105	190039	278550	280473	267555	659062	557404	0.132319	0.845753	-		AT1G72330	ALAAT2	GO:0005739,GO:0004021,GO:0005739,GO:0005524,GO:0042853,GO:0001666,GO:0009058,GO:0005507,GO:0030170,GO:0005739,GO:0042853,GO:0005739,GO:0005739,GO:0005524,GO:0005524,GO:0001666,GO:0005524,GO:0005739,GO:0004021
PSME_00001930-RA	PREDICTED: alanine aminotransferase 2	2.29296e+07	2.45693e+07	2.45288e+07	1.95609e+07	2.15804e+07	1.93408e+07	2.20476e+07	2.59674e+07	1.95727e+07	2.74807e+07	2.75291e+07	2.05531e+07	2.35702e+07	2.18034e+07	2.55098e+07	2.2145e+07	2.27069e+07	2.82991e+07	2.47642e+07	2.35928e+07	2.8317e+07	1.68073e+07	2.69061e+07	2.35615e+07	2.43123e+07	2.30716e+07	0.576687	0.948965	-		AT1G72330		GO:0005739,GO:0004021,GO:0005739,GO:0005524,GO:0042853,GO:0001666,GO:0009058,GO:0005507,GO:0030170,GO:0005739,GO:0042853,GO:0005739,GO:0005739,GO:0005524,GO:0005524,GO:0001666,GO:0005524,GO:0005739,GO:0004021
PSME_00001960-RA	PREDICTED: CTP synthase-like isoform X2	1.33199e+07	1.27435e+07	1.29071e+07	1.16047e+07	1.53362e+07	1.38725e+07	1.15235e+07	1.32252e+07	1.24053e+07	1.61341e+07	1.55352e+07	1.43905e+07	1.31603e+07	1.38248e+07	1.45665e+07	1.35079e+07	1.19006e+07	1.29261e+07	1.29603e+07	1.33625e+07	1.37506e+07	1.48301e+07	1.57225e+07	1.48508e+07	1.37018e+07	1.36716e+07	0.977773	0.997796	-		AT3G12670		GO:0003883,GO:0005524,GO:0044210,GO:0046686,GO:0005737,GO:0005829,GO:0009793,GO:0005524,GO:0044210,GO:0003883
PSME_00001971-RA	H(\+)-transporting atpase plant/fungi plasma membrane type, putative	904194	1.07899e+06	839877	870647	825162	837568	708210	675189	422931	574279	637627	467952	453768	1.25489e+06	1.15449e+06	1.08336e+06	1.16109e+06	1.23091e+06	998702	1.29405e+06	217594	1.0848e+06	507502	636168	848443	820776	0.885732	0.96739	-		AT5G62670		GO:0006754,GO:0016887,GO:0016020,GO:0006754,GO:0005524,GO:0046872,GO:0005886,GO:0008553,GO:0005886,GO:0008553,GO:0016021,GO:0005886,GO:0005886,GO:0005524
PSME_00002003-RA	PREDICTED: soluble inorganic pyrophosphatase 6, chloroplastic-like	1.59915e+07	1.79812e+07	1.61079e+07	1.24083e+07	1.2925e+07	1.13453e+07	7.87892e+06	1.03639e+07	1.03574e+07	1.27131e+07	1.1144e+07	9.0547e+06	1.19099e+07	1.44728e+07	1.7171e+07	1.35755e+07	1.48628e+07	1.43661e+07	1.4429e+07	1.76123e+07	1.45667e+07	1.34345e+07	1.56728e+07	1.39519e+07	1.30674e+07	1.37348e+07	0.592105	1.05107	-		AT5G09650		GO:0009570,GO:0009570,GO:0042742,GO:0009941,GO:0009570,GO:0009579,GO:0046686,GO:0016020,GO:0009570,GO:0016462,GO:0009570,GO:0004427,GO:0004427,GO:0009570,GO:0009941,GO:0009570,GO:0009507,GO:0009570,GO:0004427,GO:0009507,GO:0006796,GO:0009570,GO:0009570,GO:0009941,GO:0009536,GO:0009570,GO:0009651,GO:0006796,GO:0009570,GO:0009941,GO:0000287,GO:0009570,GO:0009570,GO:0042742,GO:0009651,GO:0009570,GO:…
PSME_00002014-RA	PREDICTED: ABC transporter D family member 1	242386	361033	194265	212825	3.57813e+06	2.25213e+06	3.00556e+06	1.6246e+06	3.24651e+06	5.13672e+06	3.58794e+06	3.35925e+06	130625	172372	364491	316518	217436	177099	262871	98629.6	57091.5	217077	266437	175633	2.01081e+06	823198	0.000617594	0.409387	1ry>2ry		AT4G39850	PXA1	GO:0042626,GO:0005777,GO:0010030,GO:0006635,GO:0042626,GO:0005524,GO:0006744,GO:0005777,GO:0016042,GO:0042626,GO:0046861,GO:0005524,GO:0046861,GO:0006635,GO:0005325,GO:0046861,GO:0042626,GO:0015916,GO:0016021,GO:0005515,GO:0005515,GO:0005886,GO:0046861,GO:0055085,GO:0046861,GO:0046861,GO:0006744
PSME_00002020-RA	PREDICTED: serine carboxypeptidase-like 45	3.23396e+06	3.61826e+06	2.80189e+06	3.01416e+06	4.48762e+06	3.82576e+06	3.25259e+06	3.74085e+06	2.22885e+06	2.55507e+06	1.93656e+06	2.84645e+06	970964	1.86193e+06	1.82821e+06	1.41251e+06	1.73888e+06	1.64405e+06	1.76425e+06	2.09856e+06	1.0902e+06	1.54641e+06	1.13757e+06	728227	2.10158e+06	2.40944e+06	0.566891	1.14649	-		AT1G28110		GO:0051603,GO:0005576,GO:0051603,GO:0009505,GO:0009506,GO:0004185,GO:0004185,GO:0005576,GO:0005576,GO:0051603,GO:0006508
PSME_00002021-RA	PREDICTED: serine carboxypeptidase-like 45	8.3272e+06	5.7335e+06	6.51094e+06	6.62154e+06	1.50955e+07	1.29918e+07	1.28077e+07	1.49857e+07	8.07952e+06	1.14975e+07	8.31395e+06	8.01319e+06	5.18934e+06	5.26892e+06	8.87715e+06	7.27373e+06	7.17791e+06	7.11031e+06	6.40224e+06	1.02807e+07	1.47434e+07	1.1841e+07	1.66328e+07	8.63821e+06	8.35941e+06	1.00962e+07	0.368965	1.20776	-		AT1G28110		GO:0051603,GO:0005576,GO:0051603,GO:0009505,GO:0009506,GO:0004185,GO:0004185,GO:0005576,GO:0005576,GO:0051603,GO:0006508
PSME_00002038-RA	PREDICTED: protein disulfide-isomerase	4.91181e+07	4.96692e+07	5.3104e+07	3.96301e+07	5.55334e+07	4.47564e+07	4.5969e+07	4.76051e+07	4.19056e+07	5.35616e+07	4.89128e+07	4.9307e+07	4.05307e+07	4.30822e+07	4.45968e+07	4.37984e+07	4.67664e+07	5.37743e+07	5.03721e+07	4.63115e+07	4.17057e+07	3.91183e+07	4.73321e+07	5.03886e+07	4.88639e+07	4.59961e+07	0.33599	0.941311	-		AT1G21750		GO:0009507,GO:0009651,GO:0045454,GO:0006457,GO:0003756,GO:0005773,GO:0005515,GO:0005783,GO:0005783,GO:0005515,GO:0003756,GO:0048316,GO:0003756,GO:0009507,GO:0009651,GO:0009579,GO:0009507,GO:0005788,GO:0010043,GO:0000327,GO:0016020,GO:0009790,GO:0005773,GO:0009651,GO:0005773,GO:0005788,GO:0005515,GO:0005788,GO:0043067,GO:0009579,GO:0005783,GO:0009505,GO:0000327,GO:0005773,GO:0000326,GO:0009505,GO:…
PSME_00002055-RA	PREDICTED: pyruvate dehydrogenase E1 component subunit beta-2, mitochondrial	3.92795e+07	3.66069e+07	4.13048e+07	3.82445e+07	2.92436e+07	2.89643e+07	3.19586e+07	3.30474e+07	3.32845e+07	3.0635e+07	3.23516e+07	3.38269e+07	3.62555e+07	3.68009e+07	3.94e+07	3.59663e+07	3.95976e+07	3.19966e+07	3.54668e+07	3.42109e+07	3.81493e+07	3.95805e+07	4.57916e+07	3.86909e+07	3.39212e+07	3.68303e+07	0.0783594	1.08576	-		AT5G50850		GO:0006096,GO:0004674,GO:0006086,GO:0004674,GO:0006086,GO:0005739,GO:0005524,GO:0006468,GO:0004739,GO:0006468,GO:0006468,GO:0042742,GO:0005774,GO:0005739,GO:0005524,GO:0005739,GO:0048046,GO:0005759,GO:0005730,GO:0004739,GO:0006096,GO:0005759,GO:0042742,GO:0005774,GO:0005730,GO:0005759,GO:0005739,GO:0005524,GO:0055114,GO:0005524,GO:0006096,GO:0005739,GO:0005739,GO:0005774
PSME_00002058-RA	PREDICTED: UTP--glucose-1-phosphate uridylyltransferase-like	4.25828e+07	4.28984e+07	4.36777e+07	3.57377e+07	6.04841e+07	5.24861e+07	5.77134e+07	5.86247e+07	4.2476e+07	5.8884e+07	5.59763e+07	4.28194e+07	3.54583e+07	3.6144e+07	3.49849e+07	3.54518e+07	4.66728e+07	5.08229e+07	5.09641e+07	5.10151e+07	4.57017e+07	3.61952e+07	4.94146e+07	5.22378e+07	4.99538e+07	4.49871e+07	0.183452	0.900573	-		AT5G17310		GO:0006011,GO:0006011,GO:0009555,GO:0005737,GO:0052543,GO:0005829,GO:0046686,GO:0052543,GO:0009651,GO:0019013,GO:0005886,GO:0005886,GO:0009651,GO:0009651,GO:0005977,GO:0005977,GO:0003983,GO:0003983,GO:0006011,GO:0009651,GO:0010942,GO:0046686,GO:0006011,GO:0005829,GO:0003983,GO:0005977,GO:0005737
PSME_00002059-RA	PREDICTED: cysteine desulfurase 1, mitochondrial	98896.5	533161	200742	237534	646044	553900	763118	406255	374511	523700	386579	656801	505507	780035	420437	548076	455467	339021	327246	411002	368245	350976	239962	262843	434291	432233	0.987705	0.995262	-		AT5G65720		GO:0031071,GO:0005739,GO:0044571,GO:0031071,GO:0005524,GO:0009507,GO:0005739,GO:0005524,GO:0016226,GO:0008270,GO:0031071,GO:0005524,GO:0005739,GO:0005515,GO:0005739,GO:0051536,GO:0030170,GO:0016226,GO:0044571,GO:0016226,GO:0005524,GO:0008483,GO:0044571
PSME_00002064-RA	PREDICTED: small nuclear ribonucleoprotein Sm D1-like	3.91297e+06	3.42613e+06	3.86658e+06	4.31839e+06	3.99283e+06	4.288e+06	3.32444e+06	3.42629e+06	4.45019e+06	3.57255e+06	4.14888e+06	4.08563e+06	4.14619e+06	4.14748e+06	4.57095e+06	5.02297e+06	4.18776e+06	4.10545e+06	5.45396e+06	3.86444e+06	4.00152e+06	3.82691e+06	3.66263e+06	4.39336e+06	4.23361e+06	4.02048e+06	0.515569	0.949657	-		AT4G02840		GO:0008380,GO:0005682,GO:0005774,GO:0005730,GO:0005730,GO:0005634,GO:0035194,GO:0005774,GO:0071013,GO:0005685,GO:0000387,GO:0005687,GO:0097526,GO:0000245,GO:0034719,GO:0005689,GO:0000387,GO:0043484,GO:0000387,GO:0097526,GO:0000245,GO:0016607,GO:0005634,GO:0005685,GO:0071013,GO:0071011,GO:0005730,GO:0016607,GO:0005634,GO:0005682,GO:0005774,GO:0000387,GO:0034715,GO:0005687,GO:0005730,GO:0071011,GO:…
PSME_00002089-RA	PREDICTED: heat shock protein 83-like	1.04284e+07	1.07432e+07	9.7908e+06	9.10295e+06	6.81867e+06	5.21328e+06	4.54863e+06	4.18541e+06	6.09507e+06	6.21557e+06	6.63852e+06	9.0858e+06	6.91162e+06	7.66283e+06	6.42986e+06	6.27971e+06	6.71642e+06	5.92643e+06	6.56682e+06	5.01461e+06	9.60112e+06	7.37741e+06	9.02594e+06	8.48385e+06	6.5324e+06	7.66273e+06	0.200243	1.17303	-		AT5G52640		GO:0005737,GO:0005886,GO:0005515,GO:0051082,GO:0009816,GO:0005524,GO:0009408,GO:0009816,GO:0005515,GO:0005737,GO:0042742,GO:0061077,GO:0005829,GO:0005524,GO:0005618,GO:0046685,GO:0009408,GO:0042742,GO:0005515,GO:0005515,GO:0005829
PSME_00002098-RA	PREDICTED: DNA (cytosine-5)-methyltransferase 1-like isoform X1	1.67654e+06	1.74315e+06	1.66968e+06	1.54932e+06	1.34742e+06	1.25169e+06	1.10291e+06	722240	1.05572e+06	813552	853755	1.54414e+06	927245	1.25834e+06	613455	997097	2.37165e+06	2.46823e+06	1.70394e+06	2.12608e+06	1.04931e+06	1.36079e+06	1.197e+06	1.72449e+06	1.61713e+06	1.26192e+06	0.112561	0.780344	-		AT4G19020		GO:0006355,GO:0006355,GO:0010426,GO:0090116,GO:0034605,GO:0003677,GO:0006306,GO:0003886,GO:0090116,GO:0090116,GO:0005634,GO:0006306,GO:0006351,GO:0003682,GO:0005634,GO:0003677,GO:0016569,GO:0034605,GO:0005634,GO:0010426,GO:0003886,GO:0016569,GO:0006355,GO:0010426,GO:0006306,GO:0034605
PSME_00002107-RA	PREDICTED: DNA replication licensing factor MCM3	8.40752e+06	7.24722e+06	6.65879e+06	8.75024e+06	6.68823e+06	7.66659e+06	7.15383e+06	5.55837e+06	5.90435e+06	4.29147e+06	3.44273e+06	6.80623e+06	8.77271e+06	7.71217e+06	7.58211e+06	8.66576e+06	1.32163e+07	1.14968e+07	1.26743e+07	1.05374e+07	5.40525e+06	7.40731e+06	4.57789e+06	8.42796e+06	8.5462e+06	7.29262e+06	0.136203	0.853318	-		AT5G46280		GO:0005634,GO:0006270,GO:0005524,GO:0006270,GO:0005634,GO:0000347,GO:0006268,GO:0006268,GO:0008094,GO:0007049,GO:0005524,GO:0005524,GO:0004386,GO:0008283,GO:0042555,GO:0004386,GO:0005515,GO:0006268,GO:0005524,GO:0000790,GO:0006270,GO:0005524,GO:0006270,GO:0006268,GO:0006270,GO:0003677,GO:0003677,GO:0003677,GO:0005524,GO:0006270,GO:0000347,GO:0000790,GO:0008283
PSME_00002109-RA	PREDICTED: ribose-phosphate pyrophosphokinase 4 isoform X1	7.95636e+06	7.10261e+06	7.77253e+06	7.23537e+06	5.96026e+06	6.61794e+06	5.81569e+06	6.65982e+06	6.92543e+06	6.61489e+06	6.23672e+06	6.03982e+06	6.09055e+06	6.57956e+06	5.70956e+06	6.42852e+06	6.1878e+06	6.0678e+06	6.42513e+06	5.96665e+06	1.23823e+07	9.94527e+06	1.28181e+07	8.9955e+06	6.30803e+06	7.75437e+06	0.202205	1.22929	-		AT2G42910		GO:0009506,GO:0016310,GO:0046872,GO:0005829,GO:0009165,GO:0009165,GO:0005737,GO:0016310,GO:0016301,GO:0009116,GO:0005886,GO:0004749,GO:0005524,GO:0009165,GO:0005524,GO:0004749,GO:0005737,GO:0009116,GO:0009165,GO:0005886
PSME_00002123-RA	PREDICTED: DNA damage-binding protein 1	2.95036e+06	3.05263e+06	2.90949e+06	2.65523e+06	2.04708e+06	1.97944e+06	2.0318e+06	2.36877e+06	2.97139e+06	3.04765e+06	2.81811e+06	2.661e+06	3.12525e+06	2.69588e+06	3.03752e+06	2.76309e+06	2.98958e+06	2.7358e+06	2.58046e+06	2.99131e+06	3.39566e+06	2.82804e+06	3.27153e+06	3.06721e+06	2.84941e+06	2.76119e+06	0.535003	0.969037	-		AT4G05420		GO:0043161,GO:0006281,GO:0016567,GO:0005515,GO:0005515,GO:0005515,GO:0005515,GO:0005515,GO:0005515,GO:0005515,GO:0005515,GO:0009585,GO:0006289,GO:0010100,GO:0005634,GO:0043161,GO:0005829,GO:0005515,GO:0080008,GO:0005515,GO:0016567,GO:0005515,GO:0010100,GO:0005515,GO:0005515,GO:0005515,GO:0005515,GO:0003676,GO:0005634,GO:0003684,GO:0045892,GO:0005515,GO:0009585,GO:0045892,GO:0005515,GO:0005515,GO:…
PSME_00002140-RA	PREDICTED: actin	3.28218e+07	3.3497e+07	3.69878e+07	3.52135e+07	3.20598e+07	3.38903e+07	3.3074e+07	2.82344e+07	3.74373e+07	3.5791e+07	3.52134e+07	3.30634e+07	3.23042e+07	2.57514e+07	2.81555e+07	2.12358e+07	2.95002e+07	3.06129e+07	2.86351e+07	3.01427e+07	2.36951e+07	3.55529e+07	2.80079e+07	3.05907e+07	3.25495e+07	3.0692e+07	0.488667	0.942933	-		AT5G09810		GO:0009506,GO:0005200,GO:0048364,GO:0005730,GO:0005730,GO:0005618,GO:0048767,GO:0005524,GO:0009733,GO:0009845,GO:0005829,GO:0009941,GO:0048767,GO:0009611,GO:0005515,GO:0051301,GO:0009941,GO:0009570,GO:0010053,GO:0048364,GO:0009570,GO:0009941,GO:0005524,GO:0005886,GO:0005737,GO:0009416,GO:0005739,GO:0005886,GO:0007010,GO:0009941,GO:0005856,GO:0009570,GO:0009570,GO:0010053
PSME_00002158-RA	PREDICTED: DNA replication licensing factor MCM4	7.51134e+06	7.81659e+06	7.13961e+06	6.27583e+06	6.70405e+06	7.34381e+06	7.25325e+06	5.96913e+06	5.62148e+06	4.95839e+06	4.61401e+06	5.77967e+06	7.99053e+06	1.07349e+07	7.33774e+06	9.20358e+06	1.04346e+07	1.032e+07	1.02401e+07	1.07586e+07	8.38804e+06	7.60932e+06	6.85384e+06	7.23067e+06	7.84087e+06	7.58514e+06	0.695699	0.967385	-		AT2G16440		GO:0000347,GO:0046872,GO:0005524,GO:0000790,GO:0006270,GO:0006270,GO:0003677,GO:0006270,GO:0006270,GO:0005524,GO:0008283,GO:0005634,GO:0006270,GO:0000790,GO:0005515,GO:0006268,GO:0006270,GO:0007049,GO:0006268,GO:0006268,GO:0008094,GO:0000347,GO:0005524,GO:0003678,GO:0008283,GO:0006268,GO:0003677,GO:0005829,GO:0042555,GO:0005524
PSME_00002205-RA	PREDICTED: asparagine--tRNA ligase, cytoplasmic 1-like	1.26565e+06	1.18952e+06	1.02528e+06	1.05626e+06	427020	689945	592127	731048	988141	649588	796924	1.01772e+06	2.08124e+06	2.07663e+06	1.9498e+06	2.3174e+06	1.59268e+06	1.54139e+06	1.73278e+06	1.33648e+06	1.45467e+06	1.37556e+06	1.31707e+06	1.65911e+06	1.20696e+06	1.32552e+06	0.620148	1.09823	-		AT5G56680		GO:0006421,GO:0009793,GO:0005524,GO:0009507,GO:0005829,GO:0006421,GO:0005739,GO:0005737,GO:0046686,GO:0006421,GO:0004816,GO:0003677,GO:0005524,GO:0009793
PSME_00002215-RA	PREDICTED: clathrin light chain 2	3.21813e+06	3.31086e+06	3.18935e+06	2.97816e+06	3.42367e+06	2.99294e+06	3.5161e+06	2.98736e+06	2.8011e+06	2.98991e+06	3.11338e+06	2.73529e+06	2.40321e+06	3.21536e+06	2.64934e+06	3.24714e+06	3.25208e+06	3.73927e+06	4.06213e+06	3.45527e+06	2.83645e+06	3.05618e+06	2.97581e+06	3.22139e+06	3.26856e+06	3.07634e+06	0.284281	0.941193	-		AT2G40060		GO:0030130,GO:0009941,GO:0030130,GO:0030130,GO:0009504,GO:0030125,GO:0030132,GO:0006886,GO:0009941,GO:0030132,GO:0009941,GO:0032050,GO:0030125,GO:0030130,GO:0009941,GO:0009524,GO:0009524,GO:0009504,GO:0005737,GO:0005886,GO:0030132,GO:0030125,GO:0005198,GO:0072583,GO:0005856,GO:0030132
PSME_00002216-RA	PREDICTED: formin-like protein 5	2.24157e+07	3.11666e+07	2.93548e+07	2.14713e+07	2.26432e+07	2.50517e+07	2.62166e+07	1.98465e+07	2.25979e+07	2.11717e+07	2.17537e+07	2.40634e+07	3.3061e+07	3.48977e+07	2.95459e+07	3.50567e+07	3.08811e+07	3.6394e+07	3.38862e+07	3.21686e+07	2.48847e+07	2.37072e+07	2.42248e+07	2.9758e+07	2.78646e+07	2.70814e+07	0.777355	0.971894	-		AT1G48920		GO:0000478,GO:0003677,GO:0006364,GO:0048364,GO:0006364,GO:0010588,GO:0003676,GO:0042254,GO:0000478,GO:0005730,GO:0080056,GO:0003729,GO:0005730,GO:0010305,GO:0005730,GO:0005739,GO:0080057,GO:0048366,GO:0005730,GO:0048367
PSME_00002229-RA	PREDICTED: 60S ribosomal protein L13a-4	3.84629e+07	3.38965e+07	3.67175e+07	4.158e+07	4.32461e+07	5.98396e+07	5.03083e+07	4.69007e+07	4.3311e+07	3.93163e+07	3.78214e+07	5.30827e+07	5.64038e+07	6.06589e+07	5.79021e+07	6.13815e+07	6.18499e+07	5.58844e+07	6.05449e+07	5.57641e+07	6.08703e+07	5.31203e+07	4.63274e+07	4.82863e+07	5.09468e+07	4.97439e+07	0.853525	0.976388	-		AT3G24830		GO:0003729,GO:0022625,GO:0006412,GO:0015934,GO:0015934,GO:0003735,GO:0016020,GO:0006412,GO:0015934,GO:0005829,GO:0005737,GO:0022625,GO:0022626,GO:0022625,GO:0022626,GO:0022625,GO:0009506,GO:0022626,GO:0022626,GO:0006412
PSME_00002235-RA	PREDICTED: RNA-binding protein Nova-1 isoform X2	3.14201e+07	3.01746e+07	3.02013e+07	2.85285e+07	3.00042e+07	3.30282e+07	2.83564e+07	3.40137e+07	3.05923e+07	3.13123e+07	3.22575e+07	3.65272e+07	3.74789e+07	3.7221e+07	3.783e+07	3.52353e+07	3.89658e+07	3.66967e+07	3.38497e+07	3.87684e+07	3.1695e+07	2.73411e+07	3.33083e+07	3.49552e+07	3.48712e+07	3.25495e+07	0.260726	0.933419	-		AT5G04430		GO:0046719,GO:0009735,GO:0003727,GO:0003676,GO:0003729,GO:0008380,GO:0005634,GO:0005737,GO:0008380,GO:0005634
PSME_00002246-RA	PREDICTED: reticuline oxidase	380272	67359.8	320088	222741	2.00906e+06	1.21051e+06	2.00298e+06	1.74809e+06	6.60516e+06	6.93235e+06	6.06263e+06	3.57573e+06	273789	210519	457778	331824	73258.2	33508.3	115279	157672	116798	64627.9	99056.2	112046	2.94445e+06	601722	5.24371e-06	0.204358	1ry>2ry	3ry>2ry	AT5G44400	K9L2.20	GO:0055114,GO:0005576,GO:0009506,GO:0016614,GO:0005618,GO:0009055,GO:0050660,GO:0005737,GO:0050660
PSME_00002272-RA	PREDICTED: hexokinase-1-like isoform X2	8.76638e+06	7.45452e+06	8.36195e+06	6.55144e+06	2.99753e+07	2.56038e+07	1.93354e+07	2.92028e+07	4.14364e+07	1.25345e+08	1.02435e+08	7.56862e+07	8.975e+06	6.50148e+06	7.96227e+06	5.55582e+06	5.86931e+06	5.9193e+06	6.47949e+06	6.49601e+06	5.93137e+06	6.51969e+06	7.9593e+06	5.84733e+06	4.62083e+07	1.19065e+07	0.000678142	0.25767	1ry>2ry		AT1G50460	HKL1	GO:0031307,GO:0005739,GO:0006096,GO:0031307,GO:0019158,GO:0006096,GO:0031307,GO:0006970,GO:0005536,GO:0005739,GO:0005829,GO:0031307,GO:0006970,GO:0031307,GO:0019158,GO:0005515,GO:0005524,GO:0001678,GO:0005739,GO:0031307,GO:0009409,GO:0005739,GO:0009651,GO:0005739,GO:0001678,GO:0005739,GO:0006096,GO:0005739,GO:0009651,GO:0005524,GO:0080147,GO:0080147,GO:0031307,GO:0004396,GO:0006096,GO:0005524,GO:…
PSME_00002291-RA	PREDICTED: 60S ribosomal protein L27a-3	3.40902e+07	3.08585e+07	3.77633e+07	3.47806e+07	3.0315e+07	3.13545e+07	3.01355e+07	2.43103e+07	2.50942e+07	1.94885e+07	2.10958e+07	2.12211e+07	3.55272e+07	4.00202e+07	3.50327e+07	3.81642e+07	4.8625e+07	4.82212e+07	3.71156e+07	3.8572e+07	4.23379e+07	3.31366e+07	3.11199e+07	5.40964e+07	3.24292e+07	3.51902e+07	0.457964	1.08514	-		AT1G70600		GO:0022625,GO:0022625,GO:0005737,GO:0022626,GO:0009506,GO:0003735,GO:0022625,GO:0022625,GO:0005829,GO:0006412,GO:0022626,GO:0005840,GO:0022626,GO:0016020,GO:0006412,GO:0006412,GO:0022626
PSME_00002297-RA	PREDICTED: enolase 1-like	2.47861e+06	2.23399e+06	2.26772e+06	2.32607e+06	2.24654e+06	1.92652e+06	2.22024e+06	2.30265e+06	1.34566e+06	1.57336e+06	1.37484e+06	1.33963e+06	1.90464e+06	1.65662e+06	1.77201e+06	2.1425e+06	2.1034e+06	1.88329e+06	1.91933e+06	1.81071e+06	2.10365e+06	1.77036e+06	2.21734e+06	1.78719e+06	1.66878e+06	2.08479e+06	0.00462977	1.24929	-		AT2G36530		GO:0006355,GO:0000015,GO:0048046,GO:0006355,GO:0005741,GO:0006096,GO:0003677,GO:0006096,GO:0009651,GO:0004634,GO:0005741,GO:0005507,GO:0005739,GO:0005737,GO:0005740,GO:0000287,GO:0009416,GO:0005634,GO:0000015,GO:0005741,GO:0006096,GO:0009409,GO:0009506,GO:0004634,GO:0005741,GO:0005740,GO:0009507,GO:0006355,GO:0000015,GO:0005886,GO:0005886,GO:0006096,GO:0005737,GO:0005740,GO:0004634,GO:0016020,GO:…
PSME_00002336-RA	L-ascorbate peroxidase 2	5.83074e+06	7.26732e+06	5.5319e+06	6.09061e+06	6.19096e+06	6.92753e+06	4.808e+06	5.0242e+06	5.08545e+06	5.83049e+06	5.45348e+06	7.45216e+06	5.67569e+06	6.33146e+06	5.03868e+06	5.36702e+06	5.63294e+06	5.85899e+06	4.92359e+06	5.53823e+06	5.42436e+06	7.84007e+06	6.15234e+06	7.82772e+06	5.72192e+06	6.08304e+06	0.569815	1.06311	-		AT1G07890		GO:0009570,GO:0005829,GO:0005618,GO:0046686,GO:0009651,GO:0005886,GO:0005794,GO:0005737,GO:0020037,GO:0005829,GO:0009570,GO:0004130,GO:0005829,GO:0006979,GO:0005886,GO:0005618,GO:0034599,GO:0004601,GO:0009735,GO:0009651,GO:0005829,GO:0005886,GO:0005794,GO:0009651,GO:0009570,GO:0009506,GO:0055114,GO:0009408,GO:0005886,GO:0009506,GO:0009651,GO:0009506,GO:0005829,GO:0042744,GO:0009793,GO:0005737,GO:…
PSME_00002345-RA	PREDICTED: aspartate aminotransferase, mitochondrial	4.60076e+07	4.50385e+07	5.01663e+07	4.20343e+07	3.95604e+07	3.95902e+07	4.22155e+07	3.94941e+07	3.81411e+07	4.82185e+07	4.23037e+07	4.04909e+07	4.52518e+07	5.2631e+07	4.72868e+07	5.24673e+07	4.03485e+07	3.72371e+07	3.5605e+07	3.75603e+07	4.46911e+07	3.72496e+07	4.43458e+07	4.12744e+07	3.99881e+07	4.43315e+07	0.0827604	1.10862	-		AT2G30970		GO:0005759,GO:0005739,GO:0030170,GO:0005739,GO:0005507,GO:0080130,GO:0005739,GO:0009058,GO:0005759,GO:0005739,GO:0004069,GO:0046686,GO:0005739,GO:0005759,GO:0005739,GO:0005739,GO:0005739
PSME_00002354-RA	PREDICTED: ubiquitin carboxyl-terminal hydrolase 12 isoform X2	263249	263996	204606	214135	231979	211793	202226	258215	218253	269337	332259	246393	293381	245167	319958	279784	384351	386157	283122	294717	362050	266975	293489	323616	301824	264664	0.199914	0.876882	-		AT5G06600		GO:0005829,GO:0005634,GO:0016579,GO:0005515,GO:0006511,GO:0036459,GO:0005737,GO:0005829,GO:0006511,GO:0009867,GO:0016579,GO:0016579,GO:0004843,GO:0009867,GO:0005634,GO:0005634,GO:0009867,GO:0036459,GO:0009867,GO:0005515,GO:0006511,GO:0004843,GO:0005634
PSME_00002358-RA	PREDICTED: phosphoenolpyruvate carboxykinase	1.60625e+06	1.7813e+06	2.48367e+06	1.34246e+06	1.1393e+06	1.13229e+06	856296	2.51066e+06	1.44213e+06	5.45158e+06	5.88343e+06	1.46537e+06	1.6152e+06	1.16935e+06	1.59004e+06	652020	2.12173e+06	2.49733e+06	1.47214e+06	1.06243e+06	2.3827e+06	817721	1.46699e+06	1.8781e+06	2.67452e+06	1.52652e+06	0.106155	0.570765	-		AT5G65690		GO:0005737,GO:0004612,GO:0004612,GO:0006094,GO:0005524,GO:0005829,GO:0006094,GO:0005524
PSME_00002374-RA	PREDICTED: heat shock 70 kDa protein 17	3.26831e+07	3.05067e+07	3.26794e+07	2.76461e+07	3.12014e+07	2.17644e+07	2.59858e+07	2.53505e+07	3.09131e+07	3.16819e+07	3.20313e+07	2.8825e+07	2.47176e+07	2.8861e+07	2.6491e+07	2.99255e+07	2.49197e+07	3.03381e+07	2.96985e+07	2.57674e+07	3.19744e+07	2.90561e+07	3.44608e+07	3.03027e+07	2.92719e+07	2.89754e+07	0.89196	0.989871	-		AT4G16660		GO:0005774,GO:0005774,GO:0005774,GO:0009507,GO:0009507,GO:0005794,GO:0005783
PSME_00002381-RA	PREDICTED: histone H1-like	2.91097e+06	2.87156e+06	2.7042e+06	4.43867e+06	1.53611e+06	2.48915e+06	1.60437e+06	1.70296e+06	1.22856e+06	1.01852e+06	1.43895e+06	1.12958e+06	2.06722e+06	2.29189e+06	1.56106e+06	1.71613e+06	4.82709e+06	3.70355e+06	1.6269e+06	2.91909e+06	1.38511e+06	1.58819e+06	1.13494e+06	2.54562e+06	2.23653e+06	2.15926e+06	0.910834	0.965451	-		AT2G30620		GO:0005634,GO:0005634,GO:0005730,GO:0006334,GO:0003677,GO:0006334,GO:0005739,GO:0003677,GO:0000786,GO:0000786,GO:0005730,GO:0005634,GO:0005634,GO:0003677
PSME_00002412-RA	PREDICTED: major allergen Pru ar 1	456043	258416	336062	263976	961493	759230	574401	581225	1.1033e+06	5.59618e+06	5.9389e+06	2.4504e+06	271184	252824	518853	297942	331571	360760	195282	263494	126094	140018	107755	133687	2.02998e+06	377450	0.00740594	0.185937	1ry>2ry		no homologue found	no homologue found
PSME_00002415-RA	PREDICTED: major pollen allergen Bet v 1-F/I	337440	501818	99926.7	256121	126865	73332.2	130838	61072	160371	144060	98517.1	177674	111362	129714	196629	157819	86652.5	63503.6	113576	207971	41245.7	135503	48914.5	114291	131541	157681	0.718351	1.19872	-		no homologue found
PSME_00002417-RA	PREDICTED: major pollen allergen Bet v 1-D/H-like	19950.3	25442	49296.9	0	81646.7	92824.1	22827.5	29179.4	49139.4	202334	181375	305897	13227.9	36724.4	23292.2	7224.74	25682.1	12260.6	43209.1	27033.7	10197.2	39414.6	23710.6	48044.7	105866	32687.7	0.0197066	0.308764	1ry>2ry		AT1G24020	MLP423	GO:0006952,GO:0009507,GO:0009607,GO:0016020,GO:0009507
PSME_00002423-RA	PREDICTED: ribosome-recycling factor, chloroplastic isoform X1	3.86511e+06	3.59665e+06	3.78983e+06	3.96966e+06	3.47905e+06	4.16783e+06	3.83338e+06	3.40919e+06	2.40709e+06	3.38184e+06	2.26184e+06	3.00656e+06	4.78089e+06	4.37233e+06	5.37403e+06	5.57638e+06	6.61845e+06	5.4302e+06	5.96447e+06	5.47105e+06	4.64144e+06	4.28583e+06	3.63887e+06	5.18113e+06	4.31769e+06	4.2476e+06	0.882388	0.983768	-		AT3G01800		GO:0006412,GO:0005739,GO:0006412,GO:0006412,GO:0005739
PSME_00002432-RA	PREDICTED: ATPase family AAA domain-containing protein 3-like	8.16769e+06	7.20293e+06	6.93176e+06	7.08295e+06	3.91857e+06	3.37078e+06	3.46758e+06	3.41244e+06	4.10885e+06	3.87521e+06	4.44776e+06	4.21345e+06	7.56171e+06	8.29195e+06	6.77841e+06	8.64009e+06	8.62884e+06	8.95498e+06	8.89571e+06	7.40333e+06	9.70799e+06	8.12613e+06	9.21753e+06	8.03549e+06	6.31602e+06	6.86963e+06	0.255037	1.08765	-		AT5G16930		GO:0005524,GO:0005524,GO:0005886,GO:0005739,GO:0016887
PSME_00002442-RA	PREDICTED: dolichyl-diphosphooligosaccharide--protein glycosyltransferase 48 kDa subunit	3.87361e+07	3.58532e+07	3.99366e+07	3.69462e+07	4.11034e+07	3.71267e+07	3.72555e+07	3.78254e+07	3.07814e+07	3.65003e+07	3.46724e+07	3.45716e+07	3.92316e+07	4.43867e+07	4.00154e+07	4.83802e+07	4.23026e+07	5.2625e+07	4.8692e+07	4.058e+07	4.82435e+07	4.76666e+07	5.84064e+07	4.73871e+07	4.00907e+07	4.24063e+07	0.535003	1.05776	-		AT5G66680		GO:0005773,GO:0009505,GO:0005794,GO:0008250,GO:0016021,GO:0008250,GO:0005789,GO:0018279,GO:0018279,GO:0005789,GO:0005730,GO:0009826,GO:0009506,GO:0018279,GO:0005576,GO:0018279,GO:0005789,GO:0005730,GO:0008250,GO:0016757,GO:0005783,GO:0005774,GO:0018279,GO:0008250,GO:0005783,GO:0018279,GO:0009664,GO:0005774,GO:0005773,GO:0004579,GO:0005774,GO:0016020,GO:0009664,GO:0005789,GO:0009826
PSME_00002449-RA	PREDICTED: 60S ribosomal protein L7-2	4.77409e+06	4.44913e+06	4.60068e+06	4.37116e+06	5.69171e+06	6.62072e+06	5.69749e+06	5.42502e+06	4.96213e+06	5.53927e+06	4.29386e+06	5.46621e+06	4.90008e+06	4.70618e+06	4.67308e+06	4.72904e+06	5.14741e+06	4.6674e+06	4.72485e+06	4.74835e+06	5.07648e+06	4.35843e+06	4.60209e+06	5.96069e+06	4.94368e+06	5.03976e+06	0.760225	1.01943	-		AT2G01250		GO:0022626,GO:0006412,GO:0005840,GO:0022626,GO:0005774,GO:0022625,GO:0005774,GO:0009507,GO:0003729,GO:0015934,GO:0015934,GO:0003735,GO:0005737,GO:0005618,GO:0005774,GO:0022625,GO:0015934,GO:0005886,GO:0005773,GO:0005737,GO:0005774,GO:0005774,GO:0016020,GO:0022625,GO:0005886,GO:0022626,GO:0006412,GO:0005774,GO:0005773,GO:0009507,GO:0022625,GO:0005829,GO:0016020,GO:0009507,GO:0022626,GO:0006412
PSME_00002450-RA	PREDICTED: heterogeneous nuclear ribonucleoprotein 1	3.5525e+07	3.11634e+07	3.56702e+07	3.32668e+07	3.1845e+07	3.32245e+07	2.96913e+07	2.80051e+07	3.7645e+07	2.72978e+07	3.10765e+07	3.41455e+07	3.94911e+07	4.01605e+07	4.14071e+07	4.31974e+07	4.45181e+07	4.18511e+07	4.27273e+07	3.86462e+07	2.98438e+07	3.07764e+07	2.9267e+07	3.44414e+07	3.72385e+07	3.4186e+07	0.256543	0.918029	-		AT3G13224		GO:0003729,GO:0003723,GO:0005634,GO:0016021,GO:0008150
PSME_00002465-RA	PREDICTED: acetylornithine deacetylase-like	2.24645e+06	2.06208e+06	2.10436e+06	2.11187e+06	2.20625e+06	1.87693e+06	2.01983e+06	2.50299e+06	3.26149e+06	4.05503e+06	3.50942e+06	2.5043e+06	1.23211e+06	1.21353e+06	1.54173e+06	1.11241e+06	925500	830427	732685	782799	1.53772e+06	1.19818e+06	1.41672e+06	845630	2.07521e+06	1.7018e+06	0.188624	0.820063	-		AT4G17830		GO:0008777,GO:0008237,GO:0006508,GO:0006526,GO:0006526,GO:0005829,GO:0008777,GO:0046872,GO:0006592,GO:0006592
PSME_00002466-RA	PREDICTED: acetylornithine deacetylase-like	2.43857e+06	2.85355e+06	2.4927e+06	2.00389e+06	2.72688e+06	2.3356e+06	2.29947e+06	2.75784e+06	2.20007e+06	2.99381e+06	2.67318e+06	2.76656e+06	2.16065e+06	2.86115e+06	2.45557e+06	2.47906e+06	1.87985e+06	1.65002e+06	1.74339e+06	1.85725e+06	2.34532e+06	1.80481e+06	2.0511e+06	2.22642e+06	2.22052e+06	2.39329e+06	0.36007	1.07781	-		AT4G17830		GO:0008777,GO:0008237,GO:0006508,GO:0006526,GO:0006526,GO:0005829,GO:0008777,GO:0046872,GO:0006592,GO:0006592
PSME_00002468-RA	PREDICTED: ubiquitin domain-containing protein DSK2a-like	2.46671e+06	1.8746e+06	2.1562e+06	1.82441e+06	2.31045e+06	1.71461e+06	1.99869e+06	1.46167e+06	2.46569e+06	2.02773e+06	1.52178e+06	1.82756e+06	2.19184e+06	2.4023e+06	1.97396e+06	2.0761e+06	2.26722e+06	2.76578e+06	2.318e+06	2.49047e+06	2.70677e+06	2.22868e+06	3.04691e+06	2.70067e+06	2.21053e+06	2.19591e+06	0.959217	0.993387	-		AT2G17200		GO:0005515,GO:0005515,GO:0005829,GO:0005634,GO:0005515,GO:0031593,GO:0005829,GO:0005515
PSME_00002484-RA	pyrophosphate-dependent phosphofructokinase alpha subunit family protein	7.95689e+06	8.00762e+06	9.64101e+06	8.61602e+06	1.13418e+07	1.13689e+07	1.30813e+07	1.15978e+07	1.05337e+07	1.15069e+07	1.09719e+07	8.52068e+06	8.34889e+06	9.10127e+06	8.16336e+06	8.22021e+06	1.00605e+07	1.05589e+07	1.12482e+07	1.13725e+07	9.91224e+06	8.65265e+06	9.79333e+06	1.11336e+07	1.05967e+07	9.68355e+06	0.145287	0.913831	-		AT1G20950		GO:0009749,GO:0005829,GO:0047334,GO:0003872,GO:0010317,GO:0046872,GO:0005524,GO:0047334,GO:0015979,GO:0047334,GO:0015979,GO:0047334,GO:0005524,GO:0005737,GO:0009744,GO:0009750,GO:0003872
PSME_00002506-RA	PREDICTED: intracellular hyaluronan-binding protein 4 isoform X1	5.84498e+06	7.16448e+06	5.80323e+06	4.9974e+06	7.8281e+06	8.08715e+06	6.72371e+06	5.96578e+06	5.29642e+06	5.01789e+06	5.56621e+06	6.93582e+06	7.7363e+06	8.83787e+06	6.41499e+06	8.9862e+06	9.18176e+06	1.09602e+07	1.0639e+07	7.53329e+06	6.30168e+06	6.62547e+06	4.2791e+06	7.81114e+06	7.64132e+06	6.83797e+06	0.355076	0.894869	-		AT4G17520		GO:0003729,GO:0048471,GO:0005777,GO:0005777,GO:0005634,GO:0003723,GO:0005777,GO:0005829,GO:0009735,GO:0005777,GO:0048471,GO:0005634
PSME_00002523-RA	PREDICTED: V-type proton ATPase subunit a3	9.28747e+06	7.82548e+06	8.04881e+06	8.18313e+06	8.39693e+06	6.70547e+06	9.29315e+06	8.01813e+06	8.32607e+06	7.91064e+06	8.90134e+06	7.46887e+06	7.67039e+06	8.56668e+06	7.6995e+06	8.74662e+06	7.59705e+06	6.93141e+06	7.47276e+06	7.08075e+06	1.10934e+07	1.02966e+07	1.15582e+07	9.56682e+06	7.71111e+06	8.80979e+06	0.124453	1.14248	-		AT4G39080		GO:0005774,GO:0005794,GO:0009941,GO:0009705,GO:0005773,GO:0009941,GO:0009705,GO:0016887,GO:0032119,GO:0046961,GO:0005774,GO:0016471,GO:0070072,GO:0015991,GO:0000220,GO:0043181,GO:0009705,GO:0000220,GO:0000325,GO:0009705,GO:0046961,GO:0005774,GO:0000325,GO:0009507,GO:0007035,GO:0009705,GO:0005773,GO:0016020,GO:0000220,GO:0009678,GO:0009678,GO:0009941,GO:0005774,GO:0016471,GO:0016021,GO:0009705,GO:…
PSME_00002525-RA	PREDICTED: aldehyde dehydrogenase family 2 member B7, mitochondrial-like	386602	457728	190426	203261	574516	560330	333581	1.54952e+06	861417	3.13969e+06	3.7482e+06	1.34455e+06	692870	443211	404760	269009	593042	309850	351753	562149	373146	255229	144298	222988	1.36383e+06	441342	0.0172545	0.323605	1ry>2ry		AT1G23800	ALDH2B7	GO:0005759,GO:0005759,GO:0004029,GO:0009507,GO:0055114,GO:0055114,GO:0004029,GO:0055114,GO:0016491,GO:0005759,GO:0004028
PSME_00002552-RA	PREDICTED: universal stress protein A-like protein	2.57804e+06	2.60909e+06	3.15073e+06	3.02437e+06	1.65871e+06	2.01225e+06	1.53242e+06	1.73674e+06	1.38484e+06	1.99564e+06	1.71564e+06	2.11422e+06	2.27312e+06	2.72919e+06	2.26445e+06	2.70983e+06	2.19073e+06	2.40717e+06	2.10069e+06	2.33494e+06	1.98113e+06	1.77865e+06	1.782e+06	1.70313e+06	2.03048e+06	2.22024e+06	0.489432	1.09345	-		AT1G11360		GO:0006950,GO:0005829,GO:0005634,GO:0005634,GO:0005634,GO:0016787,GO:0005886,GO:0005886,GO:0005634
PSME_00002559-RA	PREDICTED: heat shock protein 83	7.03353e+07	6.44253e+07	7.32279e+07	6.18931e+07	5.23937e+07	5.19872e+07	5.4425e+07	5.63353e+07	5.07067e+07	5.22879e+07	5.31778e+07	5.3714e+07	7.31156e+07	6.53868e+07	6.89552e+07	6.43118e+07	6.91273e+07	7.278e+07	6.76343e+07	5.87956e+07	8.01103e+07	7.24033e+07	8.34306e+07	7.67662e+07	5.9778e+07	6.68439e+07	0.0483229	1.1182	-		AT2G04030		GO:0010157,GO:0009570,GO:0009536,GO:0005739,GO:0005739,GO:0009570,GO:0009793,GO:0006457,GO:0005524,GO:0005524,GO:0009507,GO:0009651,GO:0009704,GO:0009941,GO:0009570,GO:0009570,GO:0009507,GO:0005774,GO:0009570,GO:0009570,GO:0051082,GO:0009651,GO:0005739,GO:0009570,GO:0006457,GO:0005774,GO:0005774,GO:0009570,GO:0009941,GO:0009507,GO:0045037,GO:0009507,GO:0009941,GO:0009941,GO:0005524,GO:0005524,GO:…
PSME_00002566-RA	PREDICTED: dihydrolipoyllysine-residue acetyltransferase component 4 of pyruvate dehydrogenase complex, chloroplastic	9.60823e+06	8.40531e+06	9.32372e+06	8.42334e+06	6.08183e+06	4.15731e+06	5.99712e+06	4.52248e+06	4.22918e+06	3.68778e+06	3.23563e+06	3.67197e+06	8.97262e+06	7.58922e+06	8.15193e+06	8.0948e+06	1.08232e+07	1.03637e+07	1.30264e+07	1.07751e+07	9.58664e+06	8.31674e+06	8.9242e+06	1.02185e+07	7.47662e+06	7.89837e+06	0.465165	1.05641	-		AT3G25860		GO:0009570,GO:0022626,GO:0009941,GO:0009941,GO:0009534,GO:0009534,GO:0009534,GO:0009507,GO:0006096,GO:0016020,GO:0009570,GO:0006086,GO:0009534,GO:0009941,GO:0009507,GO:0009941,GO:0009570,GO:0022626,GO:0009941,GO:0009941,GO:0004742,GO:0022626,GO:0009941,GO:0009941,GO:0006086,GO:0004742,GO:0006096,GO:0009570,GO:0005739,GO:0022626,GO:0006096
PSME_00002570-RA	PREDICTED: transcription factor BTF3 homolog 4	3.76617e+06	3.33592e+06	3.84197e+06	4.10049e+06	5.29095e+06	6.2155e+06	4.98494e+06	5.68969e+06	6.1211e+06	5.23637e+06	4.9442e+06	6.63612e+06	4.9521e+06	4.6191e+06	5.41307e+06	4.31067e+06	5.89154e+06	5.59356e+06	6.79395e+06	4.65718e+06	5.05399e+06	4.68868e+06	3.61468e+06	4.73772e+06	5.73425e+06	4.66348e+06	0.0179945	0.813267	-		AT1G17880		GO:0006355,GO:0005515,GO:0005634,GO:0003700,GO:0009651,GO:0009651,GO:0006351,GO:0006355,GO:0006355
PSME_00002579-RA	PREDICTED: protein transport protein sec24	1.5794e+06	1.57298e+06	1.77804e+06	1.7012e+06	1.95835e+06	1.78252e+06	2.38113e+06	2.21291e+06	2.01471e+06	1.25692e+06	1.28719e+06	2.09212e+06	1.47452e+06	1.48731e+06	1.12186e+06	1.50328e+06	1.09622e+06	1.18532e+06	1.09764e+06	1.4985e+06	1.459e+06	1.42531e+06	1.95296e+06	1.45943e+06	1.44107e+06	1.67814e+06	0.165498	1.1645	-		AT2G27460		GO:0006888,GO:0005215,GO:0030127,GO:0005737,GO:0016192,GO:0006886,GO:0008270,GO:0030127,GO:0030127,GO:0030127
PSME_00002622-RA	PREDICTED: dnaJ homolog subfamily B member 4-like	1.26063e+06	901552	1.11339e+06	1.06814e+06	1.18683e+06	1.35485e+06	1.13917e+06	950385	1.26456e+06	973087	1.10585e+06	1.47472e+06	999320	1.27757e+06	1.01561e+06	1.37928e+06	1.17269e+06	1.12313e+06	1.22786e+06	1.13371e+06	1.17453e+06	1.26438e+06	1.0289e+06	1.37516e+06	1.18445e+06	1.15561e+06	0.803749	0.975649	-		AT2G20560		GO:0006457,GO:0006457,GO:0051082,GO:0005737
PSME_00002631-RA	PREDICTED: E3 ubiquitin-protein ligase UPL3-like	778437	461468	501749	582902	319062	257135	214175	236932	369443	238834	343078	558038	499052	474717	505628	462739	665728	302180	427443	412856	321479	249169	254750	356900	414700	404768	0.927177	0.976051	-		AT4G38600		GO:0016567,GO:0005634,GO:0010091,GO:0005634,GO:0004842,GO:0042023,GO:0005886,GO:0005886,GO:0016874,GO:0016567,GO:0042023,GO:0004842,GO:0061630,GO:0005737,GO:0010091,GO:0016567,GO:0042023
PSME_00002671-RA	PREDICTED: 60S ribosomal protein L23a-like	7.32252e+07	7.12227e+07	7.28676e+07	6.904e+07	7.3953e+07	9.2492e+07	8.00352e+07	8.71858e+07	9.20374e+07	7.723e+07	8.11564e+07	8.90069e+07	8.20638e+07	8.70277e+07	8.40613e+07	9.65288e+07	8.52813e+07	7.95073e+07	8.36762e+07	6.49711e+07	8.95196e+07	7.82362e+07	7.34264e+07	8.25946e+07	8.16083e+07	8.08425e+07	0.905578	0.990616	-		AT3G55280		GO:0009409,GO:0003735,GO:0006412,GO:0022625,GO:0005840,GO:0022625,GO:0006412,GO:0003735,GO:0009409,GO:0005737,GO:0016020,GO:0022626,GO:0006412,GO:0003723,GO:0022626,GO:0019843,GO:0005737,GO:0005737,GO:0006412,GO:0003735,GO:0006412,GO:0009644,GO:0022626,GO:0000027,GO:0022625,GO:0022625,GO:0042254,GO:0016020,GO:0016020,GO:0006412,GO:0006412,GO:0006979,GO:0003723,GO:0022625,GO:0022626,GO:0006412,GO:…
PSME_00002681-RA	PREDICTED: hydroquinone glucosyltransferase-like	3.65705e+06	4.10931e+06	4.47352e+06	4.19999e+06	3.88068e+06	3.57078e+06	4.09372e+06	6.03127e+06	4.49056e+06	6.02422e+06	5.76642e+06	5.30656e+06	5.18777e+06	4.83973e+06	4.97338e+06	3.69846e+06	3.50747e+06	3.98325e+06	3.91691e+06	4.28716e+06	5.17298e+06	3.93261e+06	5.4501e+06	4.92349e+06	4.66032e+06	4.51218e+06	0.761604	0.968212	-		AT4G01070		GO:0080044,GO:0035251,GO:0009651,GO:0035251,GO:0006805,GO:0008194,GO:0009809,GO:0008194,GO:0009636,GO:0008194,GO:0080043,GO:0009809,GO:0008152,GO:0016758,GO:0006805,GO:0043231,GO:0008194,GO:0050505,GO:0016757,GO:0042178,GO:0005634,GO:0009651,GO:0042178
PSME_00002687-RA	PREDICTED: L-ascorbate oxidase homolog	5.10343e+06	6.32112e+06	6.10711e+06	5.79363e+06	6.32308e+06	5.042e+06	6.40908e+06	6.98535e+06	5.45259e+06	7.39548e+06	6.96656e+06	7.73059e+06	5.54711e+06	7.03277e+06	7.65976e+06	6.50791e+06	5.02774e+06	4.22095e+06	3.01817e+06	4.90769e+06	5.84199e+06	7.1134e+06	7.74055e+06	7.17343e+06	5.58997e+06	6.41886e+06	0.146449	1.14828	-		AT1G76160		GO:0055114,GO:0016722,GO:0009506,GO:0005618,GO:0048046,GO:0005507,GO:0005576,GO:0009505,GO:0005618
PSME_00002692-RA	PREDICTED: L-ascorbate oxidase homolog	2.94714e+07	2.73798e+07	3.27467e+07	2.38081e+07	3.68805e+07	2.25546e+07	2.8897e+07	3.127e+07	3.93677e+07	6.37101e+07	5.69949e+07	4.46952e+07	2.20676e+07	2.53359e+07	3.36939e+07	3.20989e+07	2.46912e+07	1.81212e+07	1.7909e+07	2.42277e+07	8.05458e+07	6.74623e+07	1.01989e+08	5.47033e+07	3.62146e+07	4.06815e+07	0.754575	1.12334	-		AT1G76160		GO:0055114,GO:0016722,GO:0009506,GO:0005618,GO:0048046,GO:0005507,GO:0005576,GO:0009505,GO:0005618
PSME_00002710-RA	PREDICTED: aldehyde dehydrogenase family 2 member C4 isoform X1	1.64617e+06	1.41518e+06	1.49427e+06	1.50307e+06	1.81923e+06	1.90711e+06	1.76449e+06	2.21089e+06	5.25282e+06	6.69773e+06	5.63943e+06	3.40756e+06	1.94656e+06	2.27688e+06	2.79722e+06	2.25212e+06	2.21456e+06	2.0827e+06	1.9452e+06	2.23441e+06	2.26772e+06	2.6884e+06	2.89086e+06	3.01047e+06	3.6843e+06	2.11817e+06	0.00122674	0.574916	1ry>2ry		AT3G24503	ALDH2C4	GO:0004028,GO:0055114,GO:0055114,GO:0004029,GO:0004029,GO:0009699,GO:0005737,GO:0050269,GO:0005829,GO:0009699
PSME_00002746-RA	PREDICTED: DEAD-box ATP-dependent RNA helicase 38-like	1.85999e+06	1.30204e+06	1.44339e+06	1.51995e+06	1.65839e+06	1.55308e+06	1.67241e+06	1.59719e+06	1.60956e+06	1.53208e+06	1.45996e+06	1.65345e+06	1.49782e+06	1.44447e+06	1.39508e+06	1.25054e+06	1.43043e+06	1.56022e+06	1.53977e+06	1.54892e+06	1.41329e+06	1.65301e+06	1.41388e+06	1.3824e+06	1.5418e+06	1.50356e+06	0.669704	0.975198	-		AT3G53110		GO:0009409,GO:0005886,GO:0009409,GO:0003724,GO:0016973,GO:0008186,GO:0016973,GO:0009408,GO:0005730,GO:0005524,GO:0009409,GO:0003723,GO:0005524,GO:0009737,GO:0009409,GO:0009409,GO:0008026,GO:0005730,GO:0010501,GO:0016973,GO:0005634,GO:0009409,GO:0005737,GO:0010501,GO:0009409,GO:0005635,GO:0005635,GO:0004004,GO:0009408,GO:0009409
PSME_00002763-RA	PREDICTED: ras-related protein Rab7-like	242242	231874	351217	227583	110966	207458	204648	155118	49435.6	22982	190683	99510.1	164550	306880	71267.4	162073	136327	74571.5	88731.9	184688	187435	160189	162073	94142.6	105866	189982	0.0687202	1.79455	-		AT1G52280		GO:0003924,GO:0005794,GO:0005774,GO:0005773,GO:0005525,GO:0005525,GO:0005774,GO:0005525,GO:0005525,GO:0005774,GO:0005886,GO:0015031,GO:0005773
PSME_00002768-RA	PREDICTED: 5-methyltetrahydropteroyltriglutamate--homocysteine methyltransferase 1	2.82784e+06	2.4676e+06	2.06555e+06	3.27955e+06	2.31168e+06	2.46717e+06	2.41058e+06	1.74448e+06	2.53268e+06	2.00968e+06	1.84689e+06	3.8316e+06	3.34467e+06	3.98055e+06	3.29267e+06	4.59929e+06	4.53262e+06	3.52102e+06	4.48603e+06	4.74114e+06	1.92899e+06	2.72435e+06	2.07209e+06	2.52226e+06	3.43771e+06	2.75246e+06	0.151043	0.800666	-		AT5G17920		GO:0048046,GO:0009086,GO:0048046,GO:0005829,GO:0003871,GO:0005829,GO:0016020,GO:0005774,GO:0009651,GO:0048046,GO:0009651,GO:0009507,GO:0005886,GO:0009651,GO:0005777,GO:0009570,GO:0005829,GO:0009086,GO:0046686,GO:0005777,GO:0005515,GO:0009651,GO:0005737,GO:0003871,GO:0005777,GO:0016020,GO:0005777,GO:0009086,GO:0010043,GO:0005829,GO:0005774,GO:0005737,GO:0005777,GO:0032259,GO:0009086,GO:0009570,GO:…
PSME_00002859-RA	PREDICTED: elongation factor Ts, mitochondrial	1.34743e+06	1.35307e+06	1.37717e+06	1.27188e+06	2.65768e+06	2.30248e+06	2.64518e+06	2.96002e+06	2.78108e+06	2.8023e+06	3.18548e+06	2.97001e+06	2.17009e+06	2.54265e+06	2.72279e+06	3.10262e+06	2.55158e+06	1.89691e+06	2.40028e+06	2.16029e+06	2.83096e+06	2.59321e+06	2.79402e+06	2.5419e+06	2.59349e+06	2.32582e+06	0.465196	0.896791	-		AT4G11120		GO:0006414,GO:0005739,GO:0006414,GO:0003746,GO:0005739,GO:0005739,GO:0006414
PSME_00002971-RA	PREDICTED: lysine--tRNA ligase-like isoform X1	1.73894e+07	1.71208e+07	1.80242e+07	1.91894e+07	1.61912e+07	1.40214e+07	1.66986e+07	1.61508e+07	1.71941e+07	1.59755e+07	1.55674e+07	1.91535e+07	2.17161e+07	2.14898e+07	2.1167e+07	2.21862e+07	1.85391e+07	1.74645e+07	1.94841e+07	1.75803e+07	1.72642e+07	1.90352e+07	1.68777e+07	1.51102e+07	1.76198e+07	1.8102e+07	0.720647	1.02737	-		AT3G11710		GO:0004824,GO:0006430,GO:0006430,GO:0006430,GO:0005737,GO:0006430,GO:0005829,GO:0005524,GO:0009506,GO:0003677,GO:0005524,GO:0004824,GO:0005524,GO:0046872,GO:0006430,GO:0005524,GO:0006430
PSME_00002972-RA	PREDICTED: plasma membrane-associated cation-binding protein 1	917650	1.42113e+06	1.21393e+06	805873	587341	1.0138e+06	942819	543256	182896	244797	187708	348620	1.37267e+06	1.53015e+06	1.23909e+06	1.41943e+06	1.12687e+06	667299	2.40407e+06	1.14846e+06	335722	568653	1.66296e+06	1.57827e+06	788840	1.07205e+06	0.321072	1.35902	-		AT4G20260		GO:0042742,GO:0005886,GO:0031117,GO:0009507,GO:0005773,GO:0051511,GO:0005515,GO:0005886,GO:0043622,GO:0005886,GO:0043325,GO:0046658,GO:0005881,GO:0005773,GO:0005547,GO:0042742,GO:0051592,GO:0005516,GO:0080025,GO:0005886,GO:0071280,GO:0046658,GO:0043622,GO:0042742,GO:0005886,GO:0071281,GO:0051511,GO:0005773,GO:0042742,GO:0005516,GO:0031117,GO:0005886,GO:0009409,GO:0005886,GO:0005773,GO:0071219,GO:…
PSME_00002982-RA	Uncharacterized protein L484_022390	1.17755e+06	1.15428e+06	1.12427e+06	1.28839e+06	1.25865e+06	1.08692e+06	1.13211e+06	982378	986194	1.55217e+06	1.29924e+06	1.21508e+06	1.32133e+06	1.80525e+06	1.24805e+06	1.72938e+06	1.26196e+06	1.49125e+06	1.53544e+06	1.61782e+06	897389	992428	1.08182e+06	999741	1.36989e+06	1.205e+06	0.28376	0.879627	-		AT2G34160		GO:0008150,GO:0003676,GO:0005829,GO:0005634
PSME_00002992-RA	PREDICTED: eukaryotic translation initiation factor 2 subunit beta isoform X1	3.67324e+06	2.8053e+06	3.36349e+06	3.02574e+06	3.56391e+06	4.45003e+06	4.03156e+06	2.94651e+06	3.27045e+06	4.32912e+06	3.13564e+06	3.95837e+06	3.79586e+06	3.6146e+06	4.53331e+06	6.02693e+06	4.76654e+06	4.66066e+06	4.32213e+06	3.56353e+06	2.29596e+06	3.83172e+06	1.90203e+06	3.48746e+06	4.00081e+06	3.58423e+06	0.489435	0.895877	-		AT5G20920		GO:0005634,GO:0009793,GO:0005886,GO:0046872,GO:0005634,GO:0005634,GO:0005886,GO:0003743,GO:0006413,GO:0006413,GO:0006413,GO:0003743,GO:0005886,GO:0006413,GO:0006413,GO:0006413,GO:0005515
PSME_00002997-RA	PREDICTED: mRNA-capping enzyme	0	0	0	0	0	0	24139	39770.4	49942.5	29363.7	45458.4	84710.6	39408.2	28947.2	44364.1	0	23645	0	0	9361.15	8019.67	10774	29443.8	39938.2	30310.2	16550.3	0.437052	0.546031	-		AT3G09100		GO:0006397,GO:0004484,GO:0006397,GO:0009506,GO:0006370,GO:0005634,GO:0005634,GO:0006370
PSME_00003012-RA	PREDICTED: ABC transporter C family member 2	2.29727e+07	1.96372e+07	2.3979e+07	1.99299e+07	1.20584e+07	8.84383e+06	1.18637e+07	1.05285e+07	1.28296e+07	1.22991e+07	1.13224e+07	8.87293e+06	1.49849e+07	1.51671e+07	1.79586e+07	1.59007e+07	1.46179e+07	1.66115e+07	1.40005e+07	1.33466e+07	1.65069e+07	1.53961e+07	1.89636e+07	1.50717e+07	1.29876e+07	1.62352e+07	0.0480391	1.25006	-		AT2G34660		GO:0000325,GO:0008559,GO:0042626,GO:0005774,GO:0016021,GO:0005774,GO:0005774,GO:0005773,GO:1902418,GO:0000325,GO:0005773,GO:0008559,GO:0005773,GO:0016021,GO:0055085,GO:0005774,GO:0005524,GO:0005773,GO:0042626,GO:1902417,GO:0042626,GO:0042626,GO:0005516,GO:0005524,GO:0042626,GO:0005774,GO:0005774,GO:0042626,GO:0055085
PSME_00003032-RA	PREDICTED: acyl-coenzyme A oxidase 3, peroxisomal-like isoform X1	803624	769958	931043	919942	930500	520590	859021	989330	1.45477e+06	1.79253e+06	1.95162e+06	1.34291e+06	557558	583910	729604	821595	728099	680837	547442	684249	833473	820405	748002	914448	1.14781e+06	795813	0.00212065	0.693333	-		AT1G06290		GO:0050660,GO:0003995,GO:0050660,GO:0003997,GO:0033539,GO:0003997,GO:0051791,GO:0006635,GO:0033539,GO:0051791,GO:0006635,GO:0005777,GO:0006635,GO:0005777,GO:0006635
PSME_00003033-RA	PREDICTED: acyl-coenzyme A oxidase 3, peroxisomal-like isoform X1	48021	53874.6	42589.8	19848.4	41508.4	13157.5	34317.1	46795.1	23990.1	151355	126460	66136	5546.37	13309.2	16349.5	2957.99	12074.1	12377.8	20579.5	28271.2	23084.3	29564	32035.5	33654.9	55155.5	28538.4	0.115499	0.517417	-		AT1G06290		GO:0050660,GO:0003995,GO:0050660,GO:0003997,GO:0033539,GO:0003997,GO:0051791,GO:0006635,GO:0033539,GO:0051791,GO:0006635,GO:0005777,GO:0006635,GO:0005777,GO:0006635
PSME_00003058-RA	PREDICTED: serine/threonine-protein phosphatase 4 regulatory subunit 3-like isoform X1	641387	665973	466435	698286	136427	176254	118903	120650	300015	212383	158064	194480	286988	345715	132340	229868	333600	286788	281706	324133	167747	408316	414373	318932	261396	333037	0.465685	1.27407	-		AT3G06670		GO:0030289,GO:0070918,GO:0005737,GO:0005515,GO:0004722,GO:0016604,GO:0005634,GO:0005829,GO:0005634,GO:0070878,GO:0070918,GO:0005737,GO:0016604
PSME_00003063-RA	PREDICTED: transcription elongation factor SPT6	555987	396011	548362	585178	393554	352608	344092	386461	371148	279999	152364	197650	262377	279107	369922	506661	240133	442812	418348	200011	167933	265734	196652	161705	287808	360772	0.40581	1.25351	-		AT1G65440		GO:0050684,GO:0003700,GO:0006357,GO:0042789,GO:0006139,GO:0005515,GO:0042789,GO:0032784,GO:0003677,GO:0000991,GO:0008023,GO:0042789,GO:0006414,GO:0009506,GO:0005829,GO:0005634,GO:0006352,GO:0006357,GO:0070827,GO:0006342,GO:0006357,GO:0006352,GO:0006368,GO:0031491,GO:0042393,GO:0006368,GO:0006333,GO:0006342,GO:0006139,GO:0006414,GO:0009793,GO:0000991,GO:0006352,GO:0070827,GO:0050684,GO:0006414,GO:…
PSME_00003087-RA	Os12g0623900	7.90182e+07	7.71609e+07	7.99184e+07	7.49528e+07	5.67549e+07	4.8291e+07	5.90842e+07	5.5539e+07	6.09204e+07	5.56009e+07	5.71426e+07	5.11981e+07	6.18259e+07	5.60554e+07	6.98148e+07	6.12002e+07	5.95958e+07	5.36115e+07	5.64454e+07	6.29066e+07	5.69088e+07	4.94489e+07	6.03344e+07	5.76805e+07	5.71777e+07	6.27493e+07	0.29347	1.09744	-		AT5G17920		GO:0048046,GO:0009086,GO:0048046,GO:0005829,GO:0003871,GO:0005829,GO:0016020,GO:0005774,GO:0009651,GO:0048046,GO:0009651,GO:0009507,GO:0005886,GO:0009651,GO:0005777,GO:0009570,GO:0005829,GO:0009086,GO:0046686,GO:0005777,GO:0005515,GO:0009651,GO:0005737,GO:0003871,GO:0005777,GO:0016020,GO:0005777,GO:0009086,GO:0010043,GO:0005829,GO:0005774,GO:0005737,GO:0005777,GO:0032259,GO:0009086,GO:0009570,GO:…
PSME_00003124-RA	PREDICTED: UDP-glucose:glycoprotein glucosyltransferase	9.87259e+06	9.03988e+06	8.38172e+06	8.41786e+06	7.76902e+06	6.06276e+06	7.96724e+06	7.34237e+06	7.64348e+06	7.27229e+06	8.68254e+06	7.64217e+06	8.87112e+06	8.45856e+06	8.20397e+06	9.68763e+06	9.30519e+06	7.69094e+06	8.76619e+06	6.46433e+06	9.54748e+06	8.53918e+06	9.14535e+06	8.12349e+06	7.93339e+06	8.46439e+06	0.290495	1.06693	-		AT1G71220		GO:0010204,GO:0006486,GO:0009507,GO:0051082,GO:0051084,GO:0005783,GO:0016757,GO:0016758,GO:0009507,GO:0071712,GO:0030968,GO:0006486,GO:0005788,GO:0016051,GO:0071712,GO:0006486,GO:0006486,GO:0018279,GO:0009626,GO:0030968,GO:0003980,GO:0009626,GO:0046283,GO:0071712,GO:0016021,GO:0003980,GO:0006486,GO:0071712,GO:0003980,GO:0010204,GO:0030968,GO:0005788,GO:0005788,GO:0018279,GO:0018279,GO:0006486,GO:…
PSME_00003126-RA	PREDICTED: UDP-glucose:glycoprotein glucosyltransferase-like	2.26649e+06	1.49247e+06	1.25701e+06	1.45917e+06	1.71103e+06	1.13375e+06	1.34962e+06	1.45713e+06	1.80828e+06	1.67241e+06	1.45787e+06	1.40154e+06	1.31068e+06	1.47448e+06	1.69495e+06	2.28114e+06	2.10255e+06	1.99315e+06	1.73539e+06	1.3057e+06	1.61334e+06	1.89254e+06	2.09099e+06	1.51959e+06	1.68461e+06	1.62527e+06	0.799466	0.964777	-		AT1G71220		GO:0010204,GO:0006486,GO:0009507,GO:0051082,GO:0051084,GO:0005783,GO:0016757,GO:0016758,GO:0009507,GO:0071712,GO:0030968,GO:0006486,GO:0005788,GO:0016051,GO:0071712,GO:0006486,GO:0006486,GO:0018279,GO:0009626,GO:0030968,GO:0003980,GO:0009626,GO:0046283,GO:0071712,GO:0016021,GO:0003980,GO:0006486,GO:0071712,GO:0003980,GO:0010204,GO:0030968,GO:0005788,GO:0005788,GO:0018279,GO:0018279,GO:0006486,GO:…
PSME_00003130-RA	PREDICTED: stem-specific protein TSJT1-like	2.99837e+06	3.29602e+06	3.2524e+06	2.75314e+06	4.97153e+06	4.97335e+06	4.05206e+06	4.8543e+06	3.81169e+06	6.01582e+06	5.25387e+06	4.55569e+06	3.28207e+06	4.29253e+06	4.5304e+06	3.88044e+06	3.81735e+06	3.47774e+06	2.74304e+06	3.70921e+06	6.75162e+06	4.51653e+06	5.9093e+06	5.29946e+06	4.17305e+06	4.35084e+06	0.814445	1.04261	-		AT5G43830		GO:0005634,GO:0005515,GO:0005829,GO:0005829
PSME_00003134-RA	PREDICTED: WD-40 repeat-containing protein MSI4-like	3.06577e+06	4.02965e+06	3.44606e+06	2.96575e+06	3.37654e+06	3.98814e+06	3.49199e+06	2.2726e+06	1.92669e+06	2.03353e+06	2.26549e+06	3.3149e+06	3.55827e+06	3.67166e+06	3.20801e+06	3.74083e+06	4.85816e+06	4.67125e+06	4.69848e+06	4.95015e+06	1.8054e+06	2.16344e+06	2.03846e+06	2.74065e+06	3.58983e+06	3.0977e+06	0.2459	0.862911	-		AT2G19520		GO:0005515,GO:0046872,GO:0006281,GO:0006355,GO:0006355,GO:0080008,GO:0005634,GO:0030154,GO:0016569,GO:0009965,GO:0009826,GO:0005730,GO:0005634,GO:0010224,GO:0005634,GO:0005829,GO:0010090,GO:0080008,GO:0006355,GO:0006351,GO:0009908,GO:0006281,GO:0009908,GO:0009826,GO:0005730,GO:0006281,GO:0010090,GO:0016569,GO:0005515,GO:0005737
PSME_00003145-RA	PREDICTED: 60S ribosomal protein L4	4.99705e+07	4.55247e+07	5.22623e+07	4.70801e+07	4.7376e+07	4.80209e+07	5.29446e+07	5.05679e+07	4.16994e+07	3.89432e+07	3.39402e+07	4.85912e+07	5.09546e+07	4.87661e+07	5.15212e+07	5.10323e+07	5.26344e+07	4.4333e+07	4.42458e+07	4.60185e+07	4.81674e+07	4.69678e+07	3.69739e+07	5.09821e+07	4.38007e+07	4.86945e+07	0.0800244	1.11173	-		AT3G09630		GO:0022626,GO:0022626,GO:0006412,GO:0022626,GO:0005886,GO:0022626,GO:0003735,GO:0022626,GO:0003735,GO:0005737,GO:0022626,GO:0005730,GO:0022626,GO:0005730,GO:0022626,GO:0005730,GO:0002181,GO:0022625,GO:0022625,GO:0003735,GO:0005773,GO:0003729,GO:0005840,GO:0005829,GO:0022626,GO:0006412,GO:0006412,GO:0005840,GO:0006412,GO:0022626,GO:0022626,GO:0022626,GO:0016020,GO:0022626,GO:0005886,GO:0006412,GO:…
PSME_00003150-RA	PREDICTED: 60S ribosomal protein L4	1.4353e+07	1.40022e+07	1.43415e+07	1.48363e+07	1.61355e+07	1.67735e+07	1.62164e+07	1.63617e+07	1.57633e+07	1.42546e+07	1.51575e+07	2.03836e+07	1.82208e+07	1.82021e+07	1.77073e+07	1.8092e+07	1.74176e+07	1.79021e+07	1.60396e+07	1.56293e+07	1.62829e+07	1.57297e+07	1.53749e+07	1.95896e+07	1.65684e+07	1.63887e+07	0.897532	0.989152	-		AT3G09630		GO:0022626,GO:0022626,GO:0006412,GO:0022626,GO:0005886,GO:0022626,GO:0003735,GO:0022626,GO:0003735,GO:0005737,GO:0022626,GO:0005730,GO:0022626,GO:0005730,GO:0022626,GO:0005730,GO:0002181,GO:0022625,GO:0022625,GO:0003735,GO:0005773,GO:0003729,GO:0005840,GO:0005829,GO:0022626,GO:0006412,GO:0006412,GO:0005840,GO:0006412,GO:0022626,GO:0022626,GO:0022626,GO:0016020,GO:0022626,GO:0005886,GO:0006412,GO:…
PSME_00003169-RA	PREDICTED: secretory carrier-associated membrane protein 3-like	1.49445e+06	1.66879e+06	1.57952e+06	1.85077e+06	1.78942e+06	1.63648e+06	1.7335e+06	1.5607e+06	2.69886e+06	2.6313e+06	3.90078e+06	4.10064e+06	1.43566e+06	1.8727e+06	1.50646e+06	1.65463e+06	1.63031e+06	2.08019e+06	2.15101e+06	1.68106e+06	1.37422e+06	1.7247e+06	1.47274e+06	1.12953e+06	2.60927e+06	1.59277e+06	0.000149236	0.610426	1ry>2ry		AT1G61250	SC3	GO:0016020,GO:0005802,GO:0030658,GO:0005802,GO:0005886,GO:0005768,GO:0005886,GO:0030658,GO:0030658,GO:0005794,GO:0005886,GO:0016021,GO:0030658,GO:0030658,GO:0005886,GO:0015031,GO:0016021,GO:0022857,GO:0005768,GO:0005886,GO:0030658,GO:0005802,GO:0005886
PSME_00003206-RA	PREDICTED: pre-mRNA-processing factor 39	2.91025e+07	2.65518e+07	2.77788e+07	2.59298e+07	2.38147e+07	2.05959e+07	2.20181e+07	2.25428e+07	2.83966e+07	2.48116e+07	2.51608e+07	2.46923e+07	2.5075e+07	2.64316e+07	2.64637e+07	2.62053e+07	3.02681e+07	2.94243e+07	2.83624e+07	2.69235e+07	2.91147e+07	2.70949e+07	2.78244e+07	3.07281e+07	2.7255e+07	2.60795e+07	0.251208	0.956872	-		AT1G04080		GO:0071004,GO:0071004,GO:0005829,GO:0005829,GO:0000395,GO:0005634,GO:0005685,GO:0005634,GO:0030627,GO:0000243,GO:0048510,GO:0005634,GO:0005685,GO:0000243,GO:0000395,GO:0000395
PSME_00003232-RA	PREDICTED: isoflavone reductase-like protein	7.27333e+06	6.61704e+06	6.88026e+06	6.39428e+06	4.52728e+06	5.23703e+06	4.0668e+06	6.01252e+06	3.82917e+06	6.16105e+06	6.21553e+06	4.06267e+06	4.42598e+06	4.98299e+06	4.08238e+06	3.61222e+06	7.4242e+06	9.88828e+06	7.42866e+06	8.45781e+06	5.92031e+06	5.15062e+06	6.63637e+06	6.55607e+06	6.68342e+06	5.52347e+06	0.125986	0.826443	-		AT4G39230		GO:0032442,GO:0005737,GO:0046686
PSME_00003251-RA	PREDICTED: large subunit GTPase 1 homolog	292812	257316	335753	281589	222825	226219	197833	153079	221672	196504	298617	448851	316014	228279	467963	662491	436098	300553	556396	213591	328514	645886	326282	699799	334035	352666	0.870446	1.05577	-		AT1G08410		GO:0005730,GO:0003924,GO:0005525,GO:0006364,GO:0005829,GO:0090070,GO:0005525,GO:0043022,GO:0042254,GO:0006364,GO:0048366,GO:0005525,GO:0048825,GO:0005730,GO:0005525,GO:2000012,GO:0005634
PSME_00003288-RA	PREDICTED: CCR4-NOT transcription complex subunit 1-like	248500	325782	259543	165732	308496	247434	344647	254324	319274	302563	249289	355561	316108	206141	339455	218668	284171	204595	203053	231870	99115.4	130561	121336	251352	268797	239825	0.530143	0.892216	-		AT1G02080		GO:0016020,GO:0005829
PSME_00003310-RA	PREDICTED: ras-related protein Rab7	5.22099e+06	5.17987e+06	5.80659e+06	4.74191e+06	5.33784e+06	5.16993e+06	4.90944e+06	4.64202e+06	5.37812e+06	6.63565e+06	5.79983e+06	5.58408e+06	4.44464e+06	5.75237e+06	5.53781e+06	5.98956e+06	5.54859e+06	5.77335e+06	5.84561e+06	6.15259e+06	5.67211e+06	5.35034e+06	6.63442e+06	5.3558e+06	5.83973e+06	5.3591e+06	0.137804	0.917697	-		AT1G52280		GO:0003924,GO:0005794,GO:0005774,GO:0005773,GO:0005525,GO:0005525,GO:0005774,GO:0005525,GO:0005525,GO:0005774,GO:0005886,GO:0015031,GO:0005773
PSME_00003364-RA	PREDICTED: enhancer of mRNA-decapping protein 4	865436	735816	710142	760051	791242	793018	797047	670487	528605	485197	429721	606163	454737	491590	732339	677486	863411	785950	919579	804234	619218	726999	638137	605050	677858	691800	0.84946	1.02057	-		AT3G13300		GO:0006397,GO:0006397,GO:0003729,GO:0005634,GO:0000932,GO:0005829,GO:0042803,GO:0005634,GO:0005829,GO:0031087,GO:0006402,GO:0031087,GO:0071365,GO:0000932,GO:0005634,GO:0005829,GO:0010072,GO:0009791,GO:0006402,GO:0005515,GO:0009965,GO:0010071,GO:0005515,GO:0000166,GO:0010072
PSME_00003390-RA	PREDICTED: catalase isozyme 1-like	230955	136400	160909	132305	254542	112997	229928	309034	288113	958302	993827	519082	303134	471889	593411	253651	208958	558278	124559	651380	184037	351084	319889	154627	537812	262425	0.0343881	0.487948	1ry>2ry		AT1G20620	CAT3	GO:0042744,GO:0005886,GO:0020037,GO:0004096,GO:0009506,GO:0022626,GO:0009507,GO:0016036,GO:0009570,GO:0005777,GO:0009941,GO:0005886,GO:0009570,GO:0009941,GO:0005777,GO:0005773,GO:0022626,GO:0022626,GO:0005618,GO:0005777,GO:0005773,GO:0005777,GO:0005773,GO:0022626,GO:0022626,GO:0005777,GO:0022626,GO:0005739,GO:0022626,GO:0005777,GO:0005777,GO:0009507,GO:0005515,GO:0046686,GO:0005773,GO:0042744,GO:…
PSME_00003421-RA	PREDICTED: cytochrome c	1.90838e+06	2.6492e+06	1.97787e+06	1.79682e+06	3.08779e+06	2.6986e+06	2.22197e+06	2.22822e+06	2.80462e+06	3.14772e+06	2.48137e+06	2.53089e+06	2.61072e+06	2.96693e+06	3.01107e+06	2.59988e+06	3.0099e+06	2.7328e+06	2.78999e+06	3.41512e+06	4.15125e+06	2.66579e+06	2.33989e+06	2.58208e+06	2.86405e+06	2.59353e+06	0.44021	0.905545	-		AT1G22840		GO:0070469,GO:0005758,GO:0006122,GO:0005739,GO:0009055,GO:0005515,GO:0005774,GO:0046872,GO:0006123,GO:0008283,GO:0005739,GO:0005758,GO:0005507,GO:0005774,GO:0005739,GO:0005739,GO:0006122,GO:0005758,GO:0005774,GO:0070469,GO:0005829,GO:0005774,GO:0009055,GO:0055114,GO:0006123,GO:0005774,GO:0005774,GO:0005515,GO:0005739,GO:0006123,GO:0020037,GO:0006122
PSME_00003425-RA	PREDICTED: naringenin,2-oxoglutarate 3-dioxygenase-like	214916	188593	342620	192935	385961	203209	300561	542526	862597	1.96339e+06	1.59837e+06	765685	165054	178685	214059	188264	322322	652683	390367	693097	239645	214521	316175	145983	906063	252107	0.000295981	0.278244	1ry>2ry		AT3G51240	F3H	GO:0016491,GO:0009813,GO:0046872,GO:0045486,GO:0055114,GO:0045486,GO:0046872,GO:0005524,GO:0010224,GO:0005737,GO:0005524,GO:0009813,GO:0005737,GO:0055114,GO:0009813,GO:0031418,GO:0055114
PSME_00003459-RA	PREDICTED: stromal 70 kDa heat shock-related protein, chloroplastic-like	2.52037e+06	2.21517e+06	1.97708e+06	2.01374e+06	1.82669e+06	1.96962e+06	1.65494e+06	1.77535e+06	1.77271e+06	1.38914e+06	1.83651e+06	2.03058e+06	2.96424e+06	3.09365e+06	2.25131e+06	3.97568e+06	2.97428e+06	3.11579e+06	2.60316e+06	3.05076e+06	3.8549e+06	2.93834e+06	3.30584e+06	2.7028e+06	2.34661e+06	2.56498e+06	0.537102	1.09306	-		AT5G49910		GO:0009570,GO:0005515,GO:0009408,GO:0009579,GO:0009532,GO:0009570,GO:0009570,GO:0009570,GO:0009570,GO:0045036,GO:0009570,GO:0009570,GO:0009507,GO:0005515,GO:0009532,GO:0009570,GO:0009941,GO:0005524,GO:0046686,GO:0009570,GO:0006457,GO:0009941,GO:0009532,GO:0009570,GO:0009570,GO:0009532,GO:0009408,GO:0048046,GO:0005524,GO:0006457,GO:0009532,GO:0051082,GO:0005622,GO:0005623,GO:0009941,GO:0005515,GO:…
PSME_00003466-RA	PREDICTED: probable isoleucine--tRNA ligase, cytoplasmic	489430	354620	486278	444785	220728	321265	385863	468736	608758	456887	537069	351608	401229	352986	183795	114195	224897	201623	116921	138280	36754.3	230589	48432.9	248750	329505	299277	0.754575	0.908262	-		AT4G10320		GO:0005737,GO:0005524,GO:0004812,GO:0005829,GO:0046686,GO:0005829,GO:0006418,GO:0006418,GO:0005524,GO:0006418
PSME_00003471-RA	PREDICTED: 26S proteasome non-ATPase regulatory subunit 1 homolog A	6.96684e+06	6.96704e+06	7.50917e+06	7.21579e+06	7.52041e+06	6.49921e+06	8.11528e+06	7.77287e+06	7.33885e+06	7.60647e+06	7.41767e+06	8.45781e+06	9.45887e+06	8.98089e+06	7.78278e+06	8.95085e+06	8.78141e+06	8.04173e+06	8.50109e+06	7.32968e+06	6.81806e+06	6.50735e+06	6.29058e+06	7.66391e+06	7.93434e+06	7.56374e+06	0.535003	0.953292	-		AT2G32730		GO:0000502,GO:0006511,GO:0005829,GO:0008540,GO:0008540,GO:0005829,GO:0006511,GO:0030234,GO:0006511,GO:0009507,GO:0042176,GO:0042176
PSME_00003492-RA	PREDICTED: polyadenylate-binding protein 2	4.26484e+07	4.29117e+07	4.75977e+07	3.84291e+07	4.28049e+07	4.07149e+07	4.24888e+07	4.33555e+07	4.81512e+07	4.25531e+07	4.83249e+07	4.68694e+07	5.16598e+07	5.17266e+07	4.73135e+07	5.28662e+07	5.38831e+07	5.88229e+07	5.9176e+07	4.76395e+07	5.70711e+07	5.38605e+07	5.11576e+07	6.65665e+07	5.06775e+07	4.83233e+07	0.571957	0.953545	-		AT1G49760		GO:0003723,GO:0005737,GO:0005634,GO:0005737,GO:0006417,GO:0006417,GO:0016032,GO:0046686,GO:0005515,GO:0006417,GO:0005829,GO:0003743,GO:0003729
PSME_00003544-RA	PREDICTED: lipase-like PAD4	627521	495191	654961	551782	836509	722424	603322	628831	380389	505947	466617	467311	1.17023e+06	1.10006e+06	813179	775642	1.03607e+06	530309	699381	696093	805542	868511	963339	1.03527e+06	597764	790770	0.109883	1.32288	-		AT3G48080		GO:0005737,GO:0016298,GO:0006952,GO:0005634,GO:0016787,GO:0005634,GO:0004871,GO:0004806,GO:0006629,GO:0006629
PSME_00003586-RA	PREDICTED: probable phosphoribosylformylglycinamidine synthase, chloroplastic/mitochondrial	3.00227e+06	2.51145e+06	2.62816e+06	2.87836e+06	2.47263e+06	2.51548e+06	2.90795e+06	2.95525e+06	3.50912e+06	3.42143e+06	3.13961e+06	2.63702e+06	3.02429e+06	2.75528e+06	2.6442e+06	3.1261e+06	3.81193e+06	3.70719e+06	3.23899e+06	2.39451e+06	3.14873e+06	3.10116e+06	2.97561e+06	2.87074e+06	3.23248e+06	2.84486e+06	0.085023	0.880085	-		AT1G74260		GO:0009570,GO:0005739,GO:0009507,GO:0009570,GO:0009570,GO:0005524,GO:0009570,GO:0003824,GO:0009570,GO:0005739,GO:0005524,GO:0009570,GO:0009507,GO:0009570,GO:0046872,GO:0006189,GO:0005737,GO:0009570,GO:0009570,GO:0004642,GO:0055046,GO:0009507,GO:0009570,GO:0009570,GO:0006541,GO:0009555,GO:0009570,GO:0006541,GO:0006189
PSME_00003658-RA	PREDICTED: NADH-ubiquinone oxidoreductase 20.9 kDa subunit	3.25595e+06	2.75508e+06	2.59653e+06	2.9136e+06	3.3658e+06	3.41651e+06	3.2307e+06	2.83455e+06	2.56616e+06	2.55006e+06	2.49215e+06	2.62116e+06	2.88968e+06	2.34333e+06	2.72427e+06	2.83965e+06	2.85162e+06	2.44729e+06	3.42718e+06	3.35048e+06	5.55385e+06	4.03211e+06	5.68318e+06	3.99247e+06	2.78826e+06	3.4017e+06	0.274441	1.22001	-		AT4G16450		GO:0005747,GO:0005739,GO:0005739,GO:0005747,GO:0005739,GO:0031966,GO:0005747,GO:0009853,GO:0005747,GO:0003674,GO:0031966,GO:0045271,GO:0005739,GO:0005739,GO:0005747,GO:0009853,GO:0005747,GO:0031966,GO:0031966,GO:0005747,GO:0016020,GO:0005747
PSME_00003660-RA	PREDICTED: tubulin beta chain	7.56288e+06	6.83346e+06	8.51379e+06	7.42232e+06	7.17158e+06	8.18108e+06	7.99927e+06	6.15741e+06	3.9084e+06	4.5312e+06	2.95184e+06	2.0422e+06	6.53179e+06	6.00051e+06	4.24085e+06	4.61662e+06	6.17785e+06	5.79244e+06	5.32195e+06	7.42016e+06	4.18981e+06	6.13386e+06	3.04878e+06	4.69881e+06	4.76825e+06	6.20643e+06	0.109883	1.30161	-		AT5G12250		GO:0003924,GO:0009651,GO:0007017,GO:0005525,GO:0005886,GO:0009651,GO:0005874,GO:0005737,GO:0005200,GO:0015630,GO:0005737,GO:0005525,GO:0009409,GO:0009409
PSME_00003701-RA	PREDICTED: probable linoleate 9S-lipoxygenase 5 isoform X1	1.36878e+06	1.18096e+06	915090	1.12814e+06	4.37561e+06	2.61243e+06	5.52257e+06	5.0154e+06	6.4555e+06	5.7852e+06	5.09626e+06	3.88428e+06	1.38683e+06	1.30353e+06	1.83284e+06	1.27781e+06	1.44315e+06	947763	1.12603e+06	1.40507e+06	1.9401e+06	1.75504e+06	2.14071e+06	1.52214e+06	3.26791e+06	2.20487e+06	0.0217675	0.674705	-		AT1G55020		GO:0009536,GO:0009695,GO:0010311,GO:0009695,GO:1990136,GO:0040007,GO:0006952,GO:0034440,GO:0009816,GO:0009753,GO:0009816,GO:0005737,GO:0048364,GO:0031408,GO:0046872,GO:0009737,GO:0030397,GO:0034440,GO:0030397,GO:0031408,GO:0009611,GO:1990136
PSME_00003705-RA	PREDICTED: flowering time control protein FCA isoform X2	6.09814e+06	5.88637e+06	5.83989e+06	5.24123e+06	5.95417e+06	4.82117e+06	5.00882e+06	4.67176e+06	5.41017e+06	3.7546e+06	4.02595e+06	4.05595e+06	5.1728e+06	5.43148e+06	5.16248e+06	6.02564e+06	6.86004e+06	7.02673e+06	7.22368e+06	7.41348e+06	6.20929e+06	4.7481e+06	5.5922e+06	6.47623e+06	5.72132e+06	5.52123e+06	0.589445	0.965028	-		AT3G16380		GO:0006413,GO:0006413,GO:0003723,GO:0006629,GO:0005199,GO:0006413,GO:0016298,GO:0006417,GO:0003723,GO:0016071,GO:0016071,GO:0005634,GO:0003743,GO:0006417,GO:0005737,GO:0006417
PSME_00003708-RA	PREDICTED: far upstream element-binding protein 1-like	706721	463678	672842	724167	88595	279122	282022	153129	146886	46296.4	58452.7	75359.3	812114	702335	790102	699577	963793	743401	752062	726741	713623	461458	487349	818378	439124	553451	0.117437	1.26035	-		AT2G25970		GO:0003676,GO:0003729,GO:0005829
PSME_00003734-RA	PREDICTED: aldo-keto reductase family 4 member C9	887913	1.18125e+06	935962	1.05958e+06	1.90262e+06	1.60288e+06	1.79866e+06	1.40776e+06	1.77002e+06	2.37758e+06	1.22968e+06	1.7689e+06	1.4383e+06	1.5162e+06	1.50598e+06	1.354e+06	1.87287e+06	2.27963e+06	2.13414e+06	1.98592e+06	1.41544e+06	1.441e+06	1.65999e+06	1.5082e+06	1.92734e+06	1.41348e+06	0.00621572	0.733383	-		AT5G62420		GO:0055114,GO:0016491,GO:0005737
PSME_00003738-RA	ATP-dependent zinc metalloprotease FTSH 2	614799	1.08493e+06	415961	907168	721221	480234	725426	705097	835509	622226	613005	621963	373170	682158	611349	602013	491373	644564	464230	531299	170824	691167	363771	479511	603021	601800	0.993937	0.997975	-		AT2G30950		GO:0009535,GO:0009534,GO:0006508,GO:0072593,GO:0010304,GO:0009535,GO:0009535,GO:0009534,GO:0005524,GO:0010206,GO:0010205,GO:0030163,GO:0010027,GO:0010027,GO:0009535,GO:0009535,GO:0009535,GO:0072593,GO:0009535,GO:0009535,GO:0008237,GO:0009535,GO:0009507,GO:0009535,GO:0009579,GO:0004176,GO:0004176,GO:0009941,GO:0010206,GO:0009535,GO:0016020,GO:0010205,GO:0010205,GO:0009535,GO:0009535,GO:0009535,GO:…
PSME_00003763-RA	PREDICTED: 60S ribosomal protein L13-1	2.3901e+07	2.27409e+07	3.05021e+07	2.42855e+07	2.06265e+07	2.69292e+07	2.67618e+07	2.20921e+07	1.19705e+07	1.97042e+07	1.46822e+07	1.94434e+07	2.64152e+07	2.80004e+07	2.56842e+07	2.56308e+07	2.98994e+07	3.41874e+07	3.60272e+07	2.43091e+07	3.07772e+07	2.82903e+07	2.57027e+07	4.33251e+07	2.37779e+07	2.69791e+07	0.317543	1.13463	-		AT3G49010		GO:0016020,GO:0022625,GO:0022626,GO:0022626,GO:0022626,GO:0006412,GO:0005737,GO:0005829,GO:0009506,GO:0022626,GO:0005886,GO:0005774,GO:0022626,GO:0005840,GO:0003729,GO:0042254,GO:0005774,GO:0022626,GO:0005774,GO:0005886,GO:0005730,GO:0005829,GO:0022626,GO:0005774,GO:0005829,GO:0022626,GO:0022626,GO:0005774,GO:0016020,GO:0005774,GO:0022626,GO:0022626,GO:0003735,GO:0005774,GO:0005774,GO:0022626,GO:…
PSME_00003773-RA	PREDICTED: malate synthase, glyoxysomal	1.08413e+06	659359	915416	992057	3.23201e+06	2.10941e+06	3.39699e+06	5.33796e+06	6.52698e+06	8.32436e+06	7.2036e+06	5.20212e+06	1.13019e+06	1.09556e+06	1.20509e+06	910083	812414	702498	690440	601458	1.55175e+06	824686	1.13717e+06	777576	3.75798e+06	1.64746e+06	0.000163995	0.438391	1ry>2ry		AT5G03860	MLS	GO:0005634,GO:0006099,GO:0006099,GO:0005634,GO:0006097,GO:0006099,GO:0006097,GO:0006097,GO:0004474,GO:0006097,GO:0005737,GO:0009514,GO:0009514
PSME_00003779-RA	PREDICTED: protein SSUH2 homolog isoform X1	656729	732349	861474	678217	618064	678970	539558	709989	726185	554175	766279	570236	518034	561607	859829	498183	402678	570557	536301	700000	1.1227e+06	1.10257e+06	1.19176e+06	826593	603301	759789	0.199914	1.25939	-		AT2G38000		GO:0031072,GO:0005737,GO:0051082
PSME_00003816-RA	not_annotated	1.52146e+06	1.31086e+06	1.25644e+06	1.62244e+06	1.19606e+06	1.04835e+06	1.25094e+06	1.31511e+06	1.35024e+06	1.0057e+06	946990	1.24546e+06	1.87837e+06	1.90646e+06	1.60096e+06	1.81623e+06	2.44349e+06	1.917e+06	2.14358e+06	1.67805e+06	1.87167e+06	1.37201e+06	1.4054e+06	1.72885e+06	1.59131e+06	1.50635e+06	0.595352	0.946608	-		no homologue found
PSME_00003827-RA	PREDICTED: 3-ketoacyl-CoA thiolase 2, peroxisomal	2.32376e+07	2.11203e+07	2.18226e+07	1.7282e+07	3.09738e+07	2.99101e+07	2.99506e+07	3.68438e+07	2.7184e+07	2.97775e+07	2.45006e+07	2.14215e+07	1.68422e+07	1.64397e+07	1.90729e+07	1.51276e+07	1.91108e+07	2.13434e+07	2.04719e+07	1.7852e+07	3.11548e+07	2.03505e+07	3.32195e+07	2.34114e+07	2.27077e+07	2.41725e+07	0.65069	1.06451	-		AT2G33150		GO:0019395,GO:0005777,GO:0009789,GO:0006635,GO:0009507,GO:0009611,GO:0010111,GO:0003988,GO:0009514,GO:0003988,GO:0009514,GO:0005777,GO:0005739,GO:0005777,GO:0019395,GO:0003988,GO:0005774,GO:0031408,GO:0016020,GO:0005777,GO:0009695,GO:0009695,GO:0006635,GO:0005730,GO:0005774,GO:0005774,GO:0005777,GO:0009789,GO:0005739,GO:0031408,GO:0005730,GO:0005777
PSME_00003829-RA	Os07g0684000	7.78437e+07	6.689e+07	7.43564e+07	6.71558e+07	5.68903e+07	7.29129e+07	5.75967e+07	7.18827e+07	5.23677e+07	5.41663e+07	5.84032e+07	4.12053e+07	6.41965e+07	6.02388e+07	5.12191e+07	5.35436e+07	8.56921e+07	1.11796e+08	9.0717e+07	7.79343e+07	6.6029e+07	8.0272e+07	7.05223e+07	9.26829e+07	7.15352e+07	6.77645e+07	0.62693	0.947289	-		AT2G39050		GO:0005515,GO:0042742,GO:0030246,GO:0005737,GO:0005515,GO:0005634,GO:0005634,GO:0042742,GO:0005515,GO:0090332,GO:0005515,GO:0005515
PSME_00003831-RA	PREDICTED: formin-1 isoform X1	1.729e+06	1.7367e+06	1.57897e+06	1.50778e+06	3.23947e+06	3.02949e+06	2.59979e+06	2.48712e+06	3.04804e+06	2.99101e+06	3.05027e+06	3.27152e+06	1.80332e+06	1.37417e+06	1.59797e+06	1.83292e+06	3.48443e+06	4.18901e+06	3.66963e+06	3.3249e+06	3.31145e+06	2.28503e+06	2.38283e+06	3.08562e+06	3.3786e+06	2.22385e+06	0.00120822	0.658217	1ry>2ry		AT2G39050	T7F6.22	GO:0005515,GO:0042742,GO:0030246,GO:0005737,GO:0005515,GO:0005634,GO:0005634,GO:0042742,GO:0005515,GO:0090332,GO:0005515,GO:0005515
PSME_00003877-RA	PREDICTED: sucrose synthase 2	3.89412e+06	3.96409e+06	4.48787e+06	3.84824e+06	4.7959e+06	3.38872e+06	3.3275e+06	4.12514e+06	4.78883e+06	8.51068e+06	8.66834e+06	6.07332e+06	2.7285e+06	2.79487e+06	2.71856e+06	1.84251e+06	2.66608e+06	2.92567e+06	1.93008e+06	1.50272e+06	2.15555e+06	2.3297e+06	2.35585e+06	2.81662e+06	4.63321e+06	3.22336e+06	0.0356467	0.695707	-		AT4G02280	SUS3	GO:0005986,GO:0016157,GO:0010431,GO:0016157,GO:0009507,GO:0016757,GO:0005985,GO:0005982,GO:0016157,GO:0009414,GO:0009414,GO:0005986,GO:0010555,GO:0008194,GO:0005985,GO:0005982
PSME_00003878-RA	PREDICTED: sucrose synthase 3-like	2.02024e+07	2.71057e+07	2.67445e+07	2.12157e+07	1.7651e+07	1.30636e+07	1.0564e+07	2.35299e+07	1.86537e+07	5.45901e+07	5.98725e+07	3.21879e+07	1.74278e+07	2.0866e+07	2.61531e+07	1.35618e+07	1.96326e+07	2.20034e+07	1.03966e+07	1.27079e+07	1.91014e+07	1.08722e+07	1.64919e+07	2.73126e+07	2.87556e+07	1.94915e+07	0.112365	0.677832	-		AT4G02280		GO:0005986,GO:0016157,GO:0010431,GO:0016157,GO:0009507,GO:0016757,GO:0005985,GO:0005982,GO:0016157,GO:0009414,GO:0009414,GO:0005986,GO:0010555,GO:0008194,GO:0005985,GO:0005982
PSME_00003881-RA	Os08g0455800	826907	1.10298e+06	854480	782143	486499	516261	494574	281010	410625	421122	758429	720569	663063	897754	942584	598826	653084	513067	355707	780062	303986	579073	501486	691705	576583	657708	0.544483	1.1407	-		AT1G19130		GO:0005829,GO:0003674,GO:0008150
PSME_00003884-RA	Uncharacterized protein isoform 1	606992	549796	629579	647974	655395	523018	629725	402215	582030	496159	584019	735205	420737	428614	476875	437957	523163	547072	583704	471140	535063	549314	492944	406332	565311	524533	0.49971	0.927866	-		AT5G58100		GO:0005783,GO:0010584,GO:0010584,GO:0010584,GO:0010584,GO:0005739,GO:0005794,GO:0010584,GO:0010584
PSME_00003885-RA	PREDICTED: probable dolichyl-diphosphooligosaccharide--protein glycosyltransferase subunit 3B	6.69151e+06	6.16492e+06	6.99348e+06	6.18693e+06	4.90392e+06	6.26339e+06	5.48778e+06	5.4792e+06	5.06895e+06	5.53226e+06	5.58277e+06	5.3004e+06	6.59402e+06	8.77988e+06	6.10641e+06	7.55038e+06	8.13746e+06	7.70631e+06	8.34392e+06	7.52392e+06	8.30893e+06	8.08383e+06	7.44243e+06	6.97207e+06	6.6495e+06	6.75057e+06	0.853372	1.0152	-		AT1G61790		GO:0005783,GO:0006487,GO:0018279,GO:0008250,GO:0018279,GO:0004579,GO:0006487,GO:0005576,GO:0005515,GO:0005783,GO:0008250,GO:0005886,GO:0010483,GO:0005783,GO:0016021,GO:0005783,GO:0008250,GO:0018279,GO:0008250,GO:0009507,GO:0015157,GO:0006487
PSME_00003888-RA	PREDICTED: ER membrane protein complex subunit 1	1.21824e+07	1.13636e+07	1.28176e+07	1.16453e+07	1.11602e+07	8.6986e+06	1.13861e+07	8.96929e+06	1.22386e+07	9.85181e+06	9.94293e+06	1.02784e+07	9.79987e+06	9.47208e+06	9.72586e+06	1.10862e+07	1.01187e+07	1.17523e+07	1.31751e+07	9.4301e+06	1.00943e+07	1.19588e+07	1.21243e+07	1.05318e+07	1.08485e+07	1.08135e+07	0.974944	0.996775	-		AT5G11560		GO:0005783,GO:0005783,GO:0005794,GO:0005886,GO:0005773,GO:0005774,GO:0009507,GO:0005774,GO:0005773,GO:0005774,GO:0003824
PSME_00003891-RA	PREDICTED: zinc finger CCCH domain-containing protein 8-like isoform X1	1.77867e+06	2.67058e+06	2.27401e+06	1.65094e+06	3.186e+06	2.28923e+06	2.45993e+06	2.10294e+06	2.36313e+06	1.95536e+06	2.52241e+06	3.35875e+06	2.36107e+06	2.82084e+06	1.84958e+06	2.99316e+06	4.02442e+06	4.67213e+06	4.64359e+06	3.63549e+06	1.92312e+06	1.73972e+06	1.51552e+06	2.38185e+06	3.39691e+06	2.24982e+06	0.00122784	0.662314	1ry>2ry		AT3G12680	HUA1	GO:0009908,GO:0003730,GO:0006397,GO:0005634,GO:0046872,GO:0003677,GO:0061158,GO:0005829,GO:0016607,GO:0005515,GO:0005634,GO:0005515,GO:0003723,GO:0005634,GO:0003723,GO:0001709,GO:0005515,GO:0061158,GO:0016607,GO:0061158,GO:0006397
PSME_00003897-RA	PREDICTED: protein argonaute 10, partial	216507	187694	262862	213263	151054	166814	220541	296026	139292	54428.9	111430	266577	401330	480697	234677	427372	377966	347232	325719	149789	52956.9	153255	85756	297944	221554	240547	0.822721	1.08573	-		AT5G43810	ZLL	GO:0006417,GO:0010586,GO:0031047,GO:0006417,GO:0005737,GO:0005737,GO:0006355,GO:0006417,GO:0005737,GO:0030529,GO:0010586,GO:0006355,GO:0031047,GO:1902183,GO:0005515,GO:0006351,GO:0007275,GO:0051607,GO:0003743,GO:0051607,GO:0035019,GO:0035198,GO:0010072,GO:0006355
PSME_00003908-RA	PREDICTED: 1,2-dihydroxy-3-keto-5-methylthiopentene dioxygenase 2	537833	452590	649427	460605	1.05805e+06	1.13745e+06	590744	1.17592e+06	887915	2.0861e+06	1.8145e+06	1.04408e+06	269218	369004	394010	310232	228527	286843	154654	164320	431208	114009	298305	362383	833368	538186	0.0911121	0.645797	-		AT4G14710		GO:0005886,GO:0005829,GO:0005886,GO:0019509,GO:0006555,GO:0006555,GO:0005829,GO:0005634,GO:0010309,GO:0055114,GO:0019509,GO:0005886,GO:0046872,GO:0010309,GO:0005886,GO:0046872,GO:0005829,GO:0005886,GO:0005829,GO:0005737
PSME_00003915-RA	ENOYL-ACP REDUCTASE 1 family protein	2.83298e+06	3.35625e+06	3.22925e+06	2.92299e+06	1.69931e+06	2.12801e+06	1.67543e+06	2.03607e+06	1.92757e+06	1.90422e+06	1.52977e+06	1.69254e+06	3.406e+06	3.94304e+06	3.59085e+06	3.81464e+06	3.51112e+06	3.13065e+06	3.02924e+06	3.78358e+06	3.60526e+06	2.95667e+06	3.78897e+06	3.53334e+06	2.56359e+06	3.03244e+06	0.0271018	1.18289	-		AT2G05990		GO:0009507,GO:0009507,GO:0009570,GO:0009941,GO:0009941,GO:0005835,GO:0009570,GO:0009570,GO:0006633,GO:0006633,GO:0016631,GO:0009570,GO:0004318,GO:0009507,GO:0009941,GO:0009507,GO:0009579,GO:0009570,GO:0009570,GO:0009570,GO:0009570,GO:0016491,GO:0009570,GO:0009507,GO:0009570,GO:0005835,GO:0005507,GO:0009941,GO:0006633,GO:0009570,GO:0005835,GO:0009570,GO:0009941,GO:0055114,GO:0004318,GO:0009507,GO:…
PSME_00003916-RA	PREDICTED: 26S protease regulatory subunit 8 homolog A	1.49399e+07	1.36267e+07	1.62021e+07	1.36587e+07	1.47717e+07	1.50586e+07	1.42737e+07	1.42661e+07	1.4383e+07	1.56523e+07	1.62878e+07	1.59055e+07	1.68058e+07	1.56982e+07	1.87516e+07	1.69073e+07	1.85807e+07	1.72609e+07	1.89637e+07	1.85967e+07	1.90045e+07	1.66483e+07	1.33543e+07	1.71988e+07	1.69538e+07	1.56979e+07	0.184592	0.925921	-		AT5G19990		GO:0030163,GO:0045899,GO:0045899,GO:0005886,GO:0036402,GO:0005737,GO:0005829,GO:0030163,GO:0045899,GO:0031597,GO:0006511,GO:0008540,GO:0030433,GO:0030433,GO:0006511,GO:0016887,GO:0017025,GO:0005524,GO:0030433,GO:0031597,GO:0031597,GO:0005634,GO:0005524,GO:0000502,GO:0005524,GO:0030433,GO:0031595,GO:0045899,GO:0005634,GO:0036402,GO:0016887,GO:0005524,GO:0031595,GO:0006511
PSME_00003943-RA	PREDICTED: protein ENHANCED DOWNY MILDEW 2	220118	249539	121666	154207	41643.7	41495.6	40138.5	0	48774.8	8834.99	15593.2	33152	230311	193034	109794	299452	326181	265458	174207	226928	105248	54922.6	10256.6	211974	137391	130237	0.979602	0.947932	-		AT5G48090		GO:0005634,GO:0005634
PSME_00004036-RA	PREDICTED: mannosyl-oligosaccharide 1,2-alpha-mannosidase MNS1 isoform X1	4.42231e+06	3.7717e+06	4.09472e+06	3.55657e+06	3.37108e+06	2.48471e+06	3.31944e+06	2.2626e+06	2.48022e+06	2.56053e+06	3.05422e+06	3.24553e+06	3.2504e+06	3.6404e+06	3.62907e+06	4.02969e+06	3.64609e+06	4.17875e+06	3.25182e+06	4.0455e+06	2.375e+06	3.11051e+06	2.9179e+06	2.54607e+06	3.30783e+06	3.29889e+06	0.984267	0.997295	-		AT1G51590		GO:0004559,GO:0005794,GO:0005802,GO:0005783,GO:0004571,GO:0005886,GO:0006486,GO:0000139,GO:0005768,GO:0048364,GO:0006491,GO:0005794,GO:0005802,GO:0000139,GO:0005794,GO:0005794,GO:0006486,GO:0005802,GO:0005794,GO:0006491,GO:0000139,GO:0006491,GO:0005794,GO:0004559,GO:0006491,GO:0006491,GO:0005794,GO:0006486,GO:0005768,GO:0006491,GO:0005509,GO:0016021,GO:0000139
PSME_00004099-RA	PREDICTED: cytochrome c oxidase subunit 5b-2, mitochondrial	7.37559e+06	6.81908e+06	7.32476e+06	6.63818e+06	6.63963e+06	7.83645e+06	6.61171e+06	6.88322e+06	6.46044e+06	5.76642e+06	5.86172e+06	5.20173e+06	5.05482e+06	4.48377e+06	6.76211e+06	4.81653e+06	4.34446e+06	3.70984e+06	4.12233e+06	5.80976e+06	3.5127e+06	4.72546e+06	4.13703e+06	5.71277e+06	5.15959e+06	5.95836e+06	0.260726	1.15481	-		AT1G80230		GO:0046872,GO:0004129,GO:0004129,GO:0005739,GO:0005739,GO:0005739,GO:0005740,GO:0005740,GO:0005740,GO:0005739,GO:0005739
PSME_00004104-RA	PREDICTED: GTP-binding protein YPTM2	9.63811e+06	6.43519e+06	8.02088e+06	5.36851e+06	6.69685e+06	6.59492e+06	4.65935e+06	4.99548e+06	6.60401e+06	8.25857e+06	6.12937e+06	5.59862e+06	3.87754e+06	5.41661e+06	4.24682e+06	4.79047e+06	4.44082e+06	5.78943e+06	4.62601e+06	4.83995e+06	4.78757e+06	5.11281e+06	6.45913e+06	5.68695e+06	5.78585e+06	5.7992e+06	0.990837	1.00231	-		AT1G02130		GO:0003924,GO:0006888,GO:0006888,GO:0005886,GO:0032588,GO:0032588,GO:0005794,GO:0046686,GO:0005789,GO:0032588,GO:0005525,GO:0005789,GO:0005773,GO:0005525,GO:0005773,GO:0000139,GO:0005789,GO:0000139,GO:0015031,GO:0005525,GO:0000139,GO:0032588,GO:0005789,GO:0000139,GO:0005525
PSME_00004113-RA	PREDICTED: 4-hydroxy-tetrahydrodipicolinate reductase 2, chloroplastic	1.91698e+06	1.80277e+06	1.9807e+06	1.58641e+06	827659	888252	610236	865502	623644	717372	1.07611e+06	839797	1.31609e+06	1.94084e+06	1.38464e+06	1.98367e+06	2.26616e+06	1.50603e+06	1.24937e+06	1.44191e+06	2.09519e+06	1.47348e+06	1.34069e+06	2.08082e+06	1.21505e+06	1.50587e+06	0.129029	1.23935	-		AT2G44040		GO:0009570,GO:0008839,GO:0009507,GO:0008839,GO:0009089,GO:0009089,GO:0008839,GO:0009570,GO:0055114,GO:0009570,GO:0055114,GO:0009089,GO:0009570,GO:0070402,GO:0070402,GO:0009507,GO:0009089
PSME_00004120-RA	translocon-associated protein, beta subunit precursor, putative	8.98508e+06	5.62186e+06	8.57816e+06	5.79277e+06	1.20784e+07	9.70633e+06	8.02956e+06	1.04491e+07	1.14e+07	1.10588e+07	1.04299e+07	8.99114e+06	7.86013e+06	9.33513e+06	7.2028e+06	8.28505e+06	6.35972e+06	9.25521e+06	9.50005e+06	6.93191e+06	8.18228e+06	7.82568e+06	8.91363e+06	7.48956e+06	9.24085e+06	8.39597e+06	0.325737	0.908571	-		AT5G14030		GO:0009506,GO:0005794,GO:0005774,GO:0016021,GO:0005789,GO:0005789,GO:0005774,GO:0005783,GO:0005774,GO:0005774,GO:0005794,GO:0005789,GO:0003674,GO:0005774,GO:0005576,GO:0005774,GO:0009506,GO:0005774,GO:0005576,GO:0005774,GO:0009506,GO:0005774,GO:0008150,GO:0005774,GO:0005774,GO:0005576,GO:0005789,GO:0005794,GO:0005774,GO:0009506,GO:0005794,GO:0005576
PSME_00004141-RA	PREDICTED: arginine--tRNA ligase, cytoplasmic	8.17635e+06	6.41009e+06	6.42596e+06	6.67412e+06	4.69503e+06	4.7224e+06	5.29745e+06	6.20109e+06	4.67525e+06	3.63814e+06	3.89392e+06	4.18477e+06	5.8983e+06	5.40797e+06	5.71111e+06	5.66029e+06	6.99455e+06	6.91199e+06	7.06338e+06	6.98749e+06	6.77449e+06	6.49659e+06	5.91108e+06	6.84784e+06	5.54369e+06	6.08189e+06	0.190359	1.09708	-		AT4G26300		GO:0006420,GO:0009570,GO:0005737,GO:0005524,GO:0006420,GO:0009570,GO:0006420,GO:0006420,GO:0005524,GO:0005524,GO:0004814,GO:0005739,GO:0006420,GO:0006420,GO:0009793,GO:0009507,GO:0006420,GO:0005737,GO:0004814,GO:0006420,GO:0005524,GO:0009507,GO:0005524,GO:0004814,GO:0009793,GO:0009570,GO:0009570,GO:0005524,GO:0004814,GO:0006420
PSME_00004177-RA	PREDICTED: V-type proton ATPase catalytic subunit A	7.0649e+07	6.78454e+07	7.45823e+07	6.61297e+07	6.56898e+07	6.50759e+07	7.16347e+07	6.68935e+07	5.88233e+07	5.79131e+07	5.48114e+07	5.93731e+07	6.67948e+07	7.42416e+07	7.06083e+07	7.42885e+07	6.98242e+07	6.57476e+07	6.79961e+07	7.13833e+07	7.6316e+07	8.34017e+07	9.27518e+07	7.19448e+07	6.3234e+07	7.2428e+07	0.016236	1.1454	-		AT1G78900		GO:0000325,GO:0005774,GO:0005774,GO:0016020,GO:0005773,GO:0046034,GO:0005773,GO:0009941,GO:0005794,GO:0009507,GO:0015992,GO:0005774,GO:0005773,GO:0009941,GO:0009506,GO:0009941,GO:0005524,GO:0005774,GO:0005773,GO:0009941,GO:0009507,GO:0005773,GO:0005618,GO:0005774,GO:0009507,GO:0005774,GO:0005774,GO:0009941,GO:0009941,GO:0033180,GO:0005773,GO:0005524,GO:0005886,GO:0009941,GO:0005739,GO:0000325,GO:…
PSME_00004179-RA	PREDICTED: coiled-coil domain-containing protein 18-like	9.30074e+06	8.91269e+06	9.11613e+06	8.77326e+06	9.1672e+06	9.27911e+06	8.78524e+06	8.35297e+06	6.89005e+06	8.2762e+06	9.74462e+06	1.01217e+07	9.36182e+06	9.94931e+06	9.11109e+06	9.88671e+06	9.51461e+06	8.59113e+06	9.79019e+06	9.12256e+06	8.08959e+06	7.71242e+06	6.59436e+06	8.13549e+06	9.00638e+06	8.78301e+06	0.741382	0.975199	-		AT2G24420		GO:0005774,GO:0005774,GO:0005774,GO:0005576,GO:0016021,GO:0005783,GO:0005576,GO:0005774,GO:0005774,GO:0005774,GO:0005783
PSME_00004180-RA	PREDICTED: probable 26S proteasome non-ATPase regulatory subunit 3	3.06054e+07	2.88106e+07	2.86861e+07	3.01754e+07	2.92163e+07	2.49428e+07	2.81433e+07	3.03887e+07	3.68392e+07	3.15272e+07	3.26679e+07	3.46647e+07	3.25224e+07	3.32409e+07	3.2912e+07	3.5386e+07	3.40325e+07	3.48115e+07	3.46167e+07	3.14924e+07	3.2271e+07	3.02021e+07	3.16499e+07	3.41136e+07	3.38315e+07	3.08292e+07	0.0273768	0.911256	-		AT1G20200		GO:0000502,GO:0008541,GO:0030234,GO:0009793,GO:0006511,GO:0008541,GO:0006511,GO:0042176,GO:0009506,GO:0005886,GO:0006511,GO:0005634,GO:0042176,GO:0005829
PSME_00004191-RA	PREDICTED: protein FMP32, mitochondrial isoform X1	372761	392735	297237	199358	113505	57946.7	58669.3	68819.2	114229	53382.9	92883.4	121971	116272	289902	144764	374878	93129.2	78374	177744	135461	313168	271180	238928	105508	108397	213477	0.0381091	1.9694	2ry>1ry		AT2G16460	F16F14.4	GO:0005774,GO:0046872,GO:0008150,GO:0005739,GO:0005739,GO:0005739,GO:0005774,GO:0005774,GO:0005774,GO:0005774,GO:0005774,GO:0046872,GO:0005739,GO:0009507
PSME_00004199-RA	PREDICTED: calcium-dependent protein kinase 1-like	1.44839e+06	907600	695447	1.02087e+06	1.79378e+06	1.62411e+06	1.59663e+06	1.34689e+06	1.21521e+06	1.22229e+06	1.57347e+06	1.42104e+06	1.30633e+06	849679	1.0333e+06	811111	1.56475e+06	1.41231e+06	1.61112e+06	1.60409e+06	739678	1.17762e+06	897552	1.12692e+06	1.45303e+06	1.14849e+06	0.0197035	0.790411	-		AT3G10660		GO:0004683,GO:0005789,GO:0009738,GO:0004683,GO:0006468,GO:0009931,GO:0018105,GO:0005516,GO:0006499,GO:0046777,GO:0018105,GO:0009738,GO:0005634,GO:0006468,GO:0005509,GO:0035556,GO:0006499,GO:0009931,GO:0006499,GO:0004674,GO:0005789,GO:0004683,GO:0005789,GO:0006468,GO:0005524,GO:0046777,GO:0005524,GO:0046777,GO:0018105,GO:0004674,GO:0005634,GO:0005789,GO:0016301,GO:0004683
PSME_00004202-RA	calcium-dependent protein kinase SK5-like	3.25079e+06	2.94799e+06	3.10511e+06	2.2159e+06	3.47398e+06	3.19557e+06	2.70646e+06	3.04597e+06	2.97155e+06	3.18158e+06	2.97035e+06	2.69542e+06	1.70917e+06	2.76709e+06	1.5209e+06	2.17039e+06	2.25701e+06	2.42192e+06	2.33103e+06	2.07158e+06	1.40478e+06	1.8584e+06	1.74647e+06	1.72977e+06	2.61255e+06	2.42805e+06	0.598509	0.929376	-		AT4G09570		GO:0005515,GO:0046777,GO:0035556,GO:0005516,GO:0009789,GO:0006468,GO:0046777,GO:0009789,GO:0004672,GO:0018105,GO:0005515,GO:0005515,GO:0009931,GO:0005515,GO:0005509,GO:0016301,GO:0005634,GO:0005515,GO:0005524,GO:0018105,GO:0005524,GO:0006468,GO:0005515,GO:0006468,GO:0004683,GO:0005515,GO:0046777,GO:0009931,GO:0004683,GO:0018105,GO:0004672,GO:0005829,GO:0004683,GO:0004683,GO:0005634
PSME_00004225-RA	PREDICTED: probable pre-mRNA-splicing factor ATP-dependent RNA helicase	277582	305195	264531	290170	461665	475281	472631	488552	601993	359170	272201	494730	261247	215573	270165	287074	299086	360522	341804	332605	218709	261397	241729	286615	382764	317382	0.0994158	0.829185	-		AT3G62310		GO:0008380,GO:0005730,GO:0005829,GO:0003676,GO:0003724,GO:0006397,GO:0005524,GO:0005730,GO:0004386,GO:0005634,GO:0008380,GO:0005524,GO:0005524,GO:0005681,GO:0006397,GO:0016021,GO:0005524,GO:0005681
PSME_00004228-RA	PREDICTED: ferredoxin-dependent glutamate synthase, chloroplastic isoform X1	255155	269992	236048	367994	330103	153322	237444	136677	396753	368598	457259	241702	156979	99331.4	178898	138303	365080	201868	177098	218097	528696	195978	330053	221553	303307	239783	0.355076	0.790561	-		AT2G41220		GO:0009570,GO:0046872,GO:0006537,GO:0016041,GO:0051538,GO:0009570,GO:0009536,GO:0009941,GO:0097054,GO:0009941,GO:0009507,GO:0019676,GO:0097054,GO:0009941,GO:0009570,GO:0055114,GO:0006537,GO:0009507,GO:0019676,GO:0009507,GO:0009941,GO:0009570,GO:0055114,GO:0015930
PSME_00004229-RA	PREDICTED: ferredoxin-dependent glutamate synthase 1, chloroplastic/mitochondrial-like	1.10074e+06	1.11664e+06	1.33682e+06	1.21947e+06	902651	846540	787428	899625	782073	845029	917122	1.11602e+06	868472	944201	1.12306e+06	1.57614e+06	1.00489e+06	980948	1.0231e+06	759935	1.04226e+06	939615	1.05673e+06	735738	928640	1.03101e+06	0.389098	1.11024	-		AT5G04140		GO:0005739,GO:0016020,GO:0016020,GO:0009570,GO:0009853,GO:0046872,GO:0005515,GO:0048046,GO:0051538,GO:0009570,GO:0009507,GO:0009570,GO:0009941,GO:0097054,GO:0009744,GO:0005759,GO:0009507,GO:0009570,GO:0006537,GO:0009507,GO:0009570,GO:0009507,GO:0009941,GO:0009570,GO:0055114,GO:0009416,GO:0009941,GO:0080114,GO:0009570,GO:0009570,GO:0005759,GO:0009507,GO:0005515,GO:0009853,GO:0009941,GO:0009570,GO:…
PSME_00004252-RA	glycoside hydrolase family 18 protein	4.70982e+06	3.20466e+06	4.84292e+06	2.98926e+06	3.81556e+06	3.76571e+06	4.88013e+06	6.65548e+06	3.56447e+06	4.27887e+06	3.49736e+06	2.0276e+06	5.7188e+06	3.05239e+06	5.10189e+06	2.66194e+06	6.80832e+06	1.00222e+07	6.4385e+06	9.19334e+06	1.30376e+07	9.70748e+06	1.22777e+07	1.16644e+07	5.72883e+06	6.13035e+06	0.865149	1.07009	-		no homologue found
PSME_00004269-RA	PREDICTED: importin-9	3.44236e+06	3.19286e+06	3.51869e+06	3.14288e+06	2.43725e+06	2.47504e+06	2.38825e+06	2.54042e+06	3.96035e+06	2.38943e+06	2.80371e+06	2.98552e+06	2.74974e+06	2.16515e+06	2.70117e+06	2.82992e+06	2.27819e+06	2.08337e+06	2.92154e+06	2.07442e+06	3.98181e+06	4.18029e+06	4.05815e+06	3.09716e+06	2.68707e+06	3.05632e+06	0.29554	1.13742	-		AT1G26170		GO:0015031,GO:0005634,GO:0005643,GO:0005643,GO:0008565,GO:0005737
PSME_00004272-RA	PREDICTED: 20 kDa chaperonin, chloroplastic	828341	2.73397e+06	1.92056e+06	648216	1.54567e+06	1.35736e+06	3.18707e+06	652199	364688	700449	555100	391530	573844	1.33514e+06	421900	739585	2.34423e+06	4.61282e+06	4.88535e+06	3.07227e+06	3.75194e+06	1.17048e+06	3.03648e+06	1.12792e+06	2.11581e+06	1.56442e+06	0.424612	0.739396	-		AT5G20720		GO:0009941,GO:0005516,GO:0009941,GO:0009535,GO:0009570,GO:0009409,GO:0009535,GO:0009535,GO:0009535,GO:0009941,GO:0009788,GO:0005524,GO:1901671,GO:0005759,GO:0009941,GO:0005739,GO:0009941,GO:0046686,GO:0009941,GO:0009507,GO:0009535,GO:0009941,GO:0009535,GO:0009507,GO:0005515,GO:0009507,GO:0009570,GO:0051082,GO:0005759,GO:0009535,GO:0009570,GO:0005515,GO:0009507,GO:0009535,GO:0009941,GO:0009579,GO:…
PSME_00004273-RA	PREDICTED: 20 kDa chaperonin, chloroplastic-like	2.82896e+06	6.48267e+06	4.61595e+06	2.08092e+06	6.80814e+06	6.00065e+06	9.15302e+06	2.55522e+06	1.78427e+06	2.06779e+06	1.22226e+06	1.24448e+06	4.29139e+06	7.74335e+06	3.58406e+06	7.66682e+06	1.08933e+07	1.4043e+07	1.71766e+07	9.73932e+06	1.30387e+07	3.92809e+06	1.03117e+07	6.72963e+06	7.27138e+06	6.1137e+06	0.569126	0.84079	-		AT5G20720		GO:0009941,GO:0005516,GO:0009941,GO:0009535,GO:0009570,GO:0009409,GO:0009535,GO:0009535,GO:0009535,GO:0009941,GO:0009788,GO:0005524,GO:1901671,GO:0005759,GO:0009941,GO:0005739,GO:0009941,GO:0046686,GO:0009941,GO:0009507,GO:0009535,GO:0009941,GO:0009535,GO:0009507,GO:0005515,GO:0009507,GO:0009570,GO:0051082,GO:0005759,GO:0009535,GO:0009570,GO:0005515,GO:0009507,GO:0009535,GO:0009941,GO:0009579,GO:…
PSME_00004286-RA	PREDICTED: protein DEFECTIVE IN MERISTEM SILENCING 3	191427	189133	88214.8	271296	115123	208532	230952	388211	468262	313429	331287	405116	852954	795933	696346	770977	692708	394628	386917	741508	451705	898670	537421	828256	466732	469697	0.987766	1.00635	-		AT3G49250		GO:0031047,GO:0080188,GO:0070921,GO:0000419,GO:0005515,GO:0006306,GO:0006306,GO:0042803,GO:0080188,GO:0070921,GO:0070921,GO:0000419,GO:0000419,GO:0006306,GO:0006306,GO:0080188,GO:0080188,GO:0005515,GO:0031047,GO:0006306,GO:0005515,GO:0005515,GO:0080188,GO:0006306,GO:0080188,GO:0005515,GO:0070921,GO:0000419
PSME_00004319-RA	PREDICTED: probable phenylalanine--tRNA ligase beta subunit	2.22687e+06	2.09271e+06	2.1437e+06	1.98054e+06	1.77945e+06	1.72547e+06	1.88081e+06	1.62418e+06	2.36192e+06	2.15272e+06	1.87906e+06	1.41936e+06	1.41024e+06	1.12321e+06	1.39676e+06	1.49603e+06	1.21153e+06	2.24092e+06	1.47389e+06	1.4817e+06	2.48747e+06	2.46559e+06	2.33878e+06	2.12124e+06	1.77764e+06	1.89331e+06	0.690868	1.06507	-		AT1G72550		GO:0006432,GO:0009328,GO:0006432,GO:0004826,GO:0004826,GO:0006432,GO:0005829,GO:0005737,GO:0005524,GO:0005524,GO:0006432,GO:0006432,GO:0005524,GO:0000287,GO:0005524,GO:0005737,GO:0003723,GO:0009328,GO:0005737,GO:0006432,GO:0005829
PSME_00004321-RA	PREDICTED: probable phenylalanine--tRNA ligase beta subunit	1.60771e+06	1.15941e+06	1.71019e+06	1.09259e+06	3.40451e+06	2.81471e+06	3.05695e+06	3.61128e+06	4.5443e+06	3.49289e+06	2.87275e+06	2.79233e+06	1.32036e+06	1.8264e+06	1.19798e+06	1.35654e+06	1.2516e+06	1.93286e+06	1.44202e+06	1.38338e+06	1.56427e+06	1.91824e+06	2.56243e+06	1.58583e+06	2.46402e+06	1.98684e+06	0.117106	0.806341	-		AT1G72550		GO:0006432,GO:0009328,GO:0006432,GO:0004826,GO:0004826,GO:0006432,GO:0005829,GO:0005737,GO:0005524,GO:0005524,GO:0006432,GO:0006432,GO:0005524,GO:0000287,GO:0005524,GO:0005737,GO:0003723,GO:0009328,GO:0005737,GO:0006432,GO:0005829
PSME_00004325-RA	PREDICTED: transmembrane 9 superfamily member 1	5.08813e+06	5.45649e+06	5.12714e+06	5.7477e+06	4.34051e+06	3.28922e+06	4.89167e+06	4.1367e+06	3.6461e+06	3.49985e+06	2.99987e+06	3.2623e+06	5.07656e+06	5.89467e+06	4.7868e+06	5.2098e+06	4.49262e+06	4.30568e+06	4.15936e+06	4.82241e+06	3.78475e+06	4.34248e+06	3.73216e+06	4.4919e+06	3.89852e+06	4.71229e+06	0.0358628	1.20874	-		AT1G10950		GO:0005576,GO:0000139,GO:0016021,GO:0005794,GO:0005802,GO:0005797,GO:0005768,GO:0000139,GO:0005794,GO:0000139,GO:0010008,GO:0005797,GO:0010008,GO:0005797,GO:0005802,GO:0016021,GO:0005794,GO:0000139,GO:0005801,GO:0005768,GO:0005802,GO:0016020,GO:0010008,GO:0005794
PSME_00004334-RA	PREDICTED: dentin sialophosphoprotein-like isoform X4	5.28399e+06	4.76232e+06	5.00284e+06	4.76958e+06	4.17834e+06	4.50608e+06	4.28317e+06	4.369e+06	2.19792e+06	2.44429e+06	2.49658e+06	2.29903e+06	6.74512e+06	6.48294e+06	5.69742e+06	5.74703e+06	7.38032e+06	7.00334e+06	6.39556e+06	6.03725e+06	6.01173e+06	5.53044e+06	5.21212e+06	6.43032e+06	4.53179e+06	5.31328e+06	0.0301106	1.17245	-		AT3G18610		GO:0005634,GO:0006364,GO:0003676,GO:0000183,GO:0005730,GO:0005730,GO:0005730,GO:0000183,GO:0031491,GO:0005730,GO:0000183,GO:0003723,GO:0006364,GO:0000183
PSME_00004353-RA	PREDICTED: ATP-dependent 6-phosphofructokinase 5, chloroplastic-like isoform X1	3.10716e+06	3.29951e+06	3.56012e+06	2.94094e+06	3.97402e+06	3.58164e+06	3.26334e+06	4.57937e+06	3.56918e+06	4.00071e+06	4.46778e+06	3.31195e+06	3.34359e+06	3.21529e+06	3.12852e+06	3.82359e+06	2.36133e+06	2.62066e+06	2.61193e+06	2.27525e+06	4.18567e+06	3.01046e+06	4.05394e+06	3.17962e+06	3.15235e+06	3.51542e+06	0.189444	1.11518	-		AT2G22480		GO:0006096,GO:0003872,GO:0003872,GO:0006002,GO:0006096,GO:0006002,GO:0006096,GO:0006096,GO:0009507,GO:0046872,GO:0005945,GO:0003872,GO:0005945,GO:0005524,GO:0005524,GO:0009507,GO:0003872,GO:0006096,GO:0006096,GO:0005945
PSME_00004400-RA	PREDICTED: expansin-like A1	3.88253e+06	4.66664e+06	3.31491e+06	4.26287e+06	1.75334e+06	1.54501e+06	1.10542e+06	1.37197e+06	1.52339e+06	1.7431e+06	1.89632e+06	3.24385e+06	2.66868e+06	3.80435e+06	3.04148e+06	3.26355e+06	2.47672e+06	1.73409e+06	2.24287e+06	2.63837e+06	4.14303e+06	5.44199e+06	3.98989e+06	2.57739e+06	2.18734e+06	3.17707e+06	0.0324655	1.45248	-		AT3G45970	EXLA1	GO:0005618,GO:0005576,GO:0016021,GO:0009505,GO:0005576,GO:0009828,GO:0009826,GO:0009828,GO:0009506,GO:0005794,GO:0009826
PSME_00004431-RA	PREDICTED: UPF0202 protein At1g10490	460785	322931	427126	394096	431746	231113	516882	298830	565741	285573	211029	312219	322070	219927	287917	203440	308916	373248	317907	236892	194251	172615	213339	470130	326441	322950	0.971602	0.989307	-		AT1G10490	T10O24.10	GO:0005524,GO:0005634,GO:0005524
PSME_00004437-RA	PREDICTED: aminopeptidase M1	4.09435e+06	4.70935e+06	5.34829e+06	4.24399e+06	4.31714e+06	3.90968e+06	4.63874e+06	5.50705e+06	4.11356e+06	5.12489e+06	6.14459e+06	6.04268e+06	5.63912e+06	6.01931e+06	5.99751e+06	5.33582e+06	4.14233e+06	3.84278e+06	3.80126e+06	3.49829e+06	5.20059e+06	3.55968e+06	4.95465e+06	4.13182e+06	4.5888e+06	4.85044e+06	0.615084	1.05702	-		AT4G33090		GO:0005886,GO:0043171,GO:0008270,GO:0042277,GO:0031090,GO:0005829,GO:0009926,GO:0005886,GO:0005634,GO:0010013,GO:0006508,GO:0043171,GO:0070006,GO:0005783,GO:0004177
PSME_00004438-RA	PREDICTED: aminopeptidase M1	2.40651e+07	2.40431e+07	2.39492e+07	2.22153e+07	2.5682e+07	2.18202e+07	2.4111e+07	2.65243e+07	2.72787e+07	3.14173e+07	3.41579e+07	2.7852e+07	2.31114e+07	2.38301e+07	2.52407e+07	2.2946e+07	2.44997e+07	2.52115e+07	2.40547e+07	2.25891e+07	2.97583e+07	2.22717e+07	2.80061e+07	2.91282e+07	2.71326e+07	2.47939e+07	0.145575	0.913805	-		AT4G33090		GO:0005886,GO:0043171,GO:0008270,GO:0042277,GO:0031090,GO:0005829,GO:0009926,GO:0005886,GO:0005634,GO:0010013,GO:0006508,GO:0043171,GO:0070006,GO:0005783,GO:0004177
PSME_00004443-RA	PREDICTED: UDP-N-acetylglucosamine diphosphorylase 1	1.49417e+06	1.95901e+06	1.79564e+06	1.87838e+06	863970	587225	887850	922584	1.02162e+06	740859	850938	890644	1.7027e+06	1.25058e+06	1.85004e+06	2.19163e+06	2.0055e+06	1.49853e+06	2.29282e+06	2.19233e+06	2.08969e+06	2.45069e+06	2.53452e+06	2.1674e+06	1.43665e+06	1.66413e+06	0.269027	1.15834	-		AT2G35020		GO:0005737,GO:0006048,GO:0003983,GO:0009555,GO:0006048,GO:0019276,GO:0009553,GO:0006048,GO:0006047,GO:0016779,GO:0009793,GO:0052630,GO:0006047,GO:0005829,GO:0003977,GO:0006011,GO:0006011,GO:0006048,GO:0019276
PSME_00004498-RA	PREDICTED: coatomer subunit beta'-1-like isoform X1	4.70142e+07	4.84775e+07	5.15916e+07	4.66663e+07	4.12875e+07	3.18794e+07	4.06751e+07	3.71507e+07	4.16649e+07	4.07926e+07	4.42117e+07	3.79746e+07	4.35762e+07	4.57329e+07	4.43025e+07	4.63513e+07	4.49127e+07	4.53564e+07	4.7768e+07	4.19239e+07	5.53955e+07	5.08879e+07	6.09164e+07	4.37161e+07	4.30756e+07	4.59763e+07	0.315579	1.06734	-		AT1G52360		GO:0030126,GO:0030117,GO:0005198,GO:0000139,GO:0000139,GO:0000139,GO:0030126,GO:0000139,GO:0016192,GO:0030663,GO:0005737,GO:0000139,GO:0030117,GO:0030663,GO:0030117,GO:0000139,GO:0030126,GO:0030126,GO:0030663,GO:0000139,GO:0000139,GO:0030663,GO:0005829
PSME_00004511-RA	PREDICTED: KH domain-containing protein At4g18375-like isoform X2	5.82943e+07	6.11628e+07	6.37417e+07	5.84966e+07	5.87605e+07	5.71981e+07	5.91548e+07	4.91878e+07	4.67522e+07	5.15397e+07	5.14277e+07	6.83019e+07	9.35297e+07	8.99886e+07	8.00165e+07	9.33605e+07	9.1929e+07	8.6392e+07	8.96533e+07	7.51043e+07	6.94326e+07	5.90242e+07	5.57913e+07	7.31523e+07	7.01375e+07	6.75183e+07	0.754575	0.962656	-		AT5G15270		GO:0005634,GO:0003729,GO:0008150,GO:0005634,GO:0003676,GO:0003723
PSME_00004521-RA	PREDICTED: protein DCL, chloroplastic-like	2056	3014.52	3246.13	0	446644	448593	483103	565437	368374	300441	294188	128889	13509.6	0	41762.2	14434.1	0	1814.99	5184.6	0	14773.5	67110	814.049	79073	137361	136473	0.522592	0.993533	-		AT5G62440		GO:0005737,GO:0051302,GO:0009790,GO:0017126,GO:0005634
PSME_00004541-RA	Purple acid phosphatase precursor, putative	7.23685e+06	7.88803e+06	7.81315e+06	7.78044e+06	7.35627e+06	5.67482e+06	7.29234e+06	7.81985e+06	7.42413e+06	9.89013e+06	8.14558e+06	7.67615e+06	6.75251e+06	8.10745e+06	8.6589e+06	7.48985e+06	5.80738e+06	6.04617e+06	5.93685e+06	8.33989e+06	9.37165e+06	1.06161e+07	1.00068e+07	6.56259e+06	7.40828e+06	7.90173e+06	0.54379	1.06661	-		AT2G16430		GO:0009505,GO:0005576,GO:0003993,GO:0009505,GO:0009506,GO:0004722,GO:0005576,GO:0005618,GO:0005618,GO:0005576,GO:0016036,GO:0005829,GO:0003993,GO:0046872,GO:0003993,GO:0016036,GO:0009505,GO:0005618
PSME_00004585-RA	PREDICTED: 60S ribosomal protein L5-like	3.11849e+06	2.50121e+06	2.61216e+06	3.11826e+06	2.31497e+06	3.41464e+06	3.32489e+06	2.9769e+06	3.3783e+06	2.76428e+06	3.03236e+06	3.92657e+06	3.27423e+06	2.64013e+06	3.35107e+06	3.18506e+06	2.91884e+06	2.13652e+06	2.83541e+06	2.40255e+06	2.63847e+06	2.6315e+06	2.05735e+06	3.09697e+06	2.92436e+06	2.89102e+06	0.923919	0.988601	-		AT5G39740		GO:0005737,GO:0006412,GO:0022625,GO:0005730,GO:0005773,GO:0008283,GO:0042254,GO:0003735,GO:0022626,GO:0022625,GO:0006412,GO:0008097,GO:0009965,GO:0006412,GO:0022626,GO:0003735,GO:0000027,GO:0022626,GO:0006412,GO:0022626,GO:0022626,GO:0022626,GO:0022625,GO:0006412,GO:0005773,GO:0022625,GO:0005737,GO:0005886,GO:0022626,GO:0022626,GO:0006412,GO:0005840,GO:0005829,GO:0005730
PSME_00004599-RA	PREDICTED: alanine--glyoxylate aminotransferase 2 homolog 1, mitochondrial	1.57674e+07	1.4162e+07	1.55919e+07	1.58118e+07	1.36229e+07	1.24315e+07	1.21972e+07	1.27239e+07	1.2145e+07	1.2676e+07	1.2523e+07	1.21944e+07	1.24499e+07	1.46331e+07	1.50783e+07	1.59338e+07	1.25452e+07	1.30801e+07	1.33431e+07	1.53762e+07	1.18341e+07	1.21311e+07	1.40523e+07	1.14698e+07	1.29854e+07	1.37432e+07	0.399325	1.05836	-		AT4G39660		GO:0030170,GO:0005739,GO:0016020,GO:0008270,GO:0042802,GO:0008453,GO:0005774,GO:0008483,GO:0019544,GO:0005739,GO:0046686,GO:0019544,GO:0008453,GO:0030170,GO:0005774,GO:0009853,GO:0005739,GO:0005739,GO:0005774,GO:0009853
PSME_00004672-RA	PREDICTED: brefeldin A-inhibited guanine nucleotide-exchange protein 5 isoform X2	421168	625209	446436	560756	756109	586976	615789	548643	898151	606278	490970	604435	626132	708097	490110	554224	796838	674759	591182	644983	524707	713623	588863	520151	663449	580437	0.232832	0.874878	-		AT3G43300		GO:0005085,GO:0005802,GO:0005515,GO:0042742,GO:0005802,GO:0042742,GO:0005634,GO:0005802,GO:0016192,GO:0040007,GO:0005634,GO:0005769,GO:0005769,GO:0005829
PSME_00004716-RA	PREDICTED: valine--tRNA ligase	7.77653e+06	1.22167e+07	8.06718e+06	1.14738e+07	1.1578e+07	1.33441e+07	1.35294e+07	1.37711e+07	1.12223e+07	1.32719e+07	1.3847e+07	1.43063e+07	1.3911e+07	1.20243e+07	1.37181e+07	1.40397e+07	1.02961e+07	1.01139e+07	1.06356e+07	1.20285e+07	1.18241e+07	1.25672e+07	1.13419e+07	1.19808e+07	1.19652e+07	1.20727e+07	0.936578	1.00899	-		AT1G14610		GO:0005524,GO:0006438,GO:0009507,GO:0004812,GO:0006438,GO:0004832,GO:0006418,GO:0006438,GO:0005829,GO:0005739,GO:0009507,GO:0002161,GO:0009793,GO:0006418,GO:0005524,GO:0006418,GO:0005524,GO:0005524
PSME_00004717-RA	PREDICTED: valine--tRNA ligase	1.79887e+06	1.93163e+06	1.91671e+06	1.87867e+06	1.98227e+06	2.55312e+06	1.67331e+06	2.78006e+06	2.46608e+06	1.92029e+06	2.49206e+06	3.08187e+06	2.10377e+06	2.21322e+06	2.15802e+06	1.89141e+06	1.93547e+06	1.63006e+06	2.20611e+06	1.57341e+06	2.07903e+06	1.96131e+06	1.16183e+06	1.95238e+06	2.16317e+06	2.00223e+06	0.508324	0.925599	-		AT1G14610		GO:0005524,GO:0006438,GO:0009507,GO:0004812,GO:0006438,GO:0004832,GO:0006418,GO:0006438,GO:0005829,GO:0005739,GO:0009507,GO:0002161,GO:0009793,GO:0006418,GO:0005524,GO:0006418,GO:0005524,GO:0005524
PSME_00004734-RA	PREDICTED: polyamine oxidase	2.46639e+06	1.55706e+06	2.1964e+06	2.24523e+06	1.67148e+06	2.02176e+06	1.72006e+06	1.90321e+06	1.36299e+06	1.27971e+06	1.29553e+06	1.45042e+06	2.20165e+06	2.03963e+06	2.00798e+06	2.2552e+06	2.89184e+06	2.42004e+06	2.7323e+06	2.46031e+06	2.2574e+06	1.99244e+06	2.48282e+06	2.40045e+06	1.98664e+06	2.0887e+06	0.497335	1.05137	-		AT5G13700		GO:0006598,GO:0046592,GO:0055114,GO:0050660,GO:0046592,GO:0055114,GO:0005739,GO:0046208,GO:0046208,GO:0006598,GO:0052895,GO:0052901,GO:0052894,GO:0050660
PSME_00004737-RA	PREDICTED: prohibitin-1, mitochondrial	1.2196e+07	9.2331e+06	1.08026e+07	1.08737e+07	1.18323e+07	1.09776e+07	1.15011e+07	1.20699e+07	9.06215e+06	1.16933e+07	1.01485e+07	1.16278e+07	1.66752e+07	1.61997e+07	1.67771e+07	1.79715e+07	1.66183e+07	1.51744e+07	1.67016e+07	1.75797e+07	2.26754e+07	1.89647e+07	2.50653e+07	1.30626e+07	1.35757e+07	1.48049e+07	0.629797	1.09054	-		AT4G28510		GO:0005747,GO:0005739,GO:0005739,GO:0005739,GO:0005774,GO:0005774,GO:0005739,GO:0005739,GO:0016021,GO:0005747,GO:0005774,GO:0005747,GO:0005747
PSME_00004761-RA	PREDICTED: salicylate carboxymethyltransferase	326304	252498	355344	208098	135741	186495	52045.7	170924	46870.3	253143	305583	119211	163447	233988	265606	150112	244196	101416	116798	258046	255698	192863	280035	207718	180658	214807	0.511862	1.18903	-		AT4G36470		GO:0032259,GO:0008757,GO:0008757,GO:0032259,GO:0005634
PSME_00004775-RA	peptide methionine sulfoxide reductase A1-like	2.93691e+06	3.87744e+06	3.26091e+06	2.78056e+06	4.08784e+06	4.06961e+06	2.73419e+06	3.8071e+06	3.52053e+06	5.01009e+06	5.27674e+06	4.52934e+06	3.55807e+06	3.89928e+06	4.84711e+06	3.60145e+06	3.31478e+06	3.69971e+06	3.08696e+06	5.18331e+06	3.20253e+06	3.27318e+06	3.40663e+06	4.72031e+06	4.20268e+06	3.62894e+06	0.2114	0.863483	-		AT5G07470		GO:0005829,GO:0005829,GO:0008113,GO:0055114,GO:0009416,GO:0006464,GO:0006464,GO:0006464,GO:0006979,GO:0008113,GO:0055114,GO:0008113
PSME_00004838-RA	vacuolar ATP synthase subunit C, putative	7.48819e+06	7.22435e+06	7.37746e+06	6.96187e+06	6.93294e+06	5.34368e+06	5.72033e+06	5.16422e+06	6.82479e+06	5.67366e+06	5.1894e+06	5.23186e+06	5.2748e+06	6.46489e+06	4.79461e+06	5.69614e+06	5.85532e+06	5.36104e+06	5.62651e+06	5.64317e+06	5.91629e+06	7.38664e+06	6.86652e+06	4.84438e+06	5.67572e+06	6.21608e+06	0.340528	1.09521	-		AT1G12840		GO:0005773,GO:0005774,GO:0000325,GO:0005886,GO:0005773,GO:0008553,GO:0005774,GO:0000221,GO:0000221,GO:0015991,GO:0043255,GO:0005773,GO:0005774,GO:0005515,GO:0005515,GO:0005773,GO:0000325,GO:0009809,GO:0000221,GO:0046961,GO:0005794,GO:0005773,GO:0005774,GO:0005773,GO:0009809,GO:0005886,GO:0005774,GO:0046961,GO:0009507,GO:0008553,GO:0005773,GO:0009826,GO:0005773,GO:0005774,GO:0009826
PSME_00004839-RA	PREDICTED: V-type proton ATPase subunit C	6.31214e+06	5.28251e+06	6.11419e+06	5.70006e+06	5.00396e+06	4.11863e+06	4.21137e+06	4.48448e+06	5.12443e+06	4.49688e+06	4.1873e+06	3.97005e+06	4.7493e+06	6.5908e+06	5.51212e+06	5.79578e+06	5.26076e+06	5.06433e+06	5.39805e+06	6.15732e+06	7.43319e+06	7.86393e+06	9.78909e+06	5.69097e+06	4.95739e+06	5.91578e+06	0.165436	1.19333	-		AT1G12840		GO:0005773,GO:0005774,GO:0000325,GO:0005886,GO:0005773,GO:0008553,GO:0005774,GO:0000221,GO:0000221,GO:0015991,GO:0043255,GO:0005773,GO:0005774,GO:0005515,GO:0005515,GO:0005773,GO:0000325,GO:0009809,GO:0000221,GO:0046961,GO:0005794,GO:0005773,GO:0005774,GO:0005773,GO:0009809,GO:0005886,GO:0005774,GO:0046961,GO:0009507,GO:0008553,GO:0005773,GO:0009826,GO:0005773,GO:0005774,GO:0009826
PSME_00004871-RA	PREDICTED: alpha-galactosidase 1-like isoform X1	525150	365389	680437	449561	1.88186e+06	1.77948e+06	1.38406e+06	2.26518e+06	1.68038e+06	1.87005e+06	1.52214e+06	2.16175e+06	431934	157096	197547	541627	446342	351969	319960	197394	597531	240946	221369	603347	1.06875e+06	770157	0.0398338	0.720617	-		AT5G08380		GO:0071555,GO:0071555,GO:0005576,GO:0048046,GO:0048046,GO:0005975,GO:0009505,GO:0004557,GO:0005618,GO:0052692
PSME_00004876-RA	glycosyl hydrolase family 18 protein	331340	327294	168151	196509	2.73884e+06	1.62946e+06	1.86376e+06	2.36273e+06	2.31271e+06	2.05534e+06	2.14652e+06	2.0079e+06	58991.8	105323	112179	95170.9	140223	95459.9	81586.3	76535.8	80856.6	99068.7	44602.4	66909.5	1.11453e+06	642574	0.0014691	0.576541	1ry>2ry		AT4G19810	T16H5.170	GO:0005576,GO:0009737,GO:0005618,GO:0005975,GO:0008843,GO:0009753,GO:0035885,GO:0008061,GO:0009651,GO:0006032,GO:0005576,GO:0009651,GO:0004553
PSME_00004877-RA	PREDICTED: GDSL esterase/lipase 2-like	160782	146351	113665	124944	40825.6	89400.4	80179.8	73856.9	66768.6	110171	109283	105296	102466	74890.8	114387	81645.8	386972	475447	308774	695146	201185	124700	268464	391198	282232	136809	0.0180347	0.484739	1ry>2ry		AT1G71120	GLIP6	GO:0005576,GO:0005576,GO:0016298,GO:0052689,GO:0016042
PSME_00004895-RA	PREDICTED: phosphomethylpyrimidine synthase, chloroplastic isoform X1	1.27344e+06	1.67094e+06	1.90022e+06	1.91244e+06	1.26429e+06	1.10486e+06	1.46066e+06	911232	2.2666e+06	770043	789328	1.12086e+06	874764	1.305e+06	873319	1.10794e+06	541179	461840	748682	1.02971e+06	350385	710848	374474	367062	966030	1.09137e+06	0.734054	1.12975	-		AT2G29630		GO:0009507,GO:0009570,GO:0009570,GO:0009228,GO:0080041,GO:0009228,GO:0009507,GO:0009570,GO:0009570,GO:0009507,GO:0009507,GO:0009570,GO:0003824,GO:0046872,GO:0009228,GO:0009228,GO:0009570,GO:0009229,GO:0009228,GO:0009570,GO:0009570,GO:0009228,GO:0009570,GO:0009536,GO:0009507,GO:0016829,GO:0016045,GO:0009570,GO:0009570,GO:0009570,GO:0009570,GO:0009229,GO:0009507,GO:0009228,GO:0009570,GO:0051536,GO:…
PSME_00004917-RA	PREDICTED: probable acyl-activating enzyme 18, peroxisomal isoform X1	112346	55151.4	81403.4	151614	682050	538805	639609	759339	671547	984956	1.2235e+06	467928	479387	686242	319067	558983	592479	598168	858102	643153	587710	612278	331083	340354	754979	433464	0.0244386	0.57414	1ry>2ry		AT1G55320	AAE18	GO:0005777,GO:0009850,GO:0005739,GO:0009850,GO:0006631,GO:0016874,GO:0005777,GO:0006631,GO:0016874,GO:0005737
PSME_00004919-RA	PREDICTED: chaperone protein ClpB3, mitochondrial	1.71657e+07	1.54672e+07	1.66178e+07	1.66245e+07	1.3835e+07	1.32839e+07	1.28351e+07	1.56448e+07	2.07569e+07	2.06034e+07	2.21103e+07	1.79441e+07	1.64207e+07	1.488e+07	1.67161e+07	1.55151e+07	1.78403e+07	1.73837e+07	1.60446e+07	1.43628e+07	2.40607e+07	1.84579e+07	2.28442e+07	2.0454e+07	1.83808e+07	1.69264e+07	0.36007	0.920878	-		AT2G25140		GO:0016887,GO:0005739,GO:0005524,GO:0016485,GO:0009507,GO:0009570,GO:0009941,GO:0005524,GO:0009408,GO:0009507,GO:0009408,GO:0005524,GO:0005524,GO:0009941,GO:0009570,GO:0009408,GO:0009941,GO:0016485,GO:0009941,GO:0009570,GO:0005739,GO:0009570,GO:0009408
PSME_00004931-RA	SGS domain-containing protein isoform 1	1.41086e+06	1.6276e+06	1.84847e+06	1.14689e+06	1.4507e+06	1.98148e+06	1.34413e+06	1.13395e+06	980822	1.17785e+06	900220	1.50544e+06	1.76935e+06	1.76134e+06	1.33988e+06	1.18757e+06	1.54784e+06	1.54189e+06	1.61308e+06	1.75423e+06	1.15412e+06	1.96713e+06	926535	1.62554e+06	1.37767e+06	1.47972e+06	0.628674	1.07408	-		AT1G30070		GO:0005886,GO:0008150,GO:0005634,GO:0003674,GO:0005634
PSME_00004940-RA	PREDICTED: stromal 70 kDa heat shock-related protein, chloroplastic-like	3.54106e+07	3.43172e+07	3.25712e+07	2.86557e+07	3.21368e+07	2.79032e+07	2.80359e+07	2.87032e+07	3.1258e+07	2.59656e+07	2.62982e+07	2.96532e+07	3.20389e+07	3.62439e+07	3.50423e+07	3.51676e+07	3.62359e+07	3.76445e+07	4.23557e+07	3.44062e+07	3.66439e+07	3.31915e+07	3.8647e+07	3.02081e+07	3.29772e+07	3.28073e+07	0.93818	0.994849	-		AT5G49910		GO:0009570,GO:0005515,GO:0009408,GO:0009579,GO:0009532,GO:0009570,GO:0009570,GO:0009570,GO:0009570,GO:0045036,GO:0009570,GO:0009570,GO:0009507,GO:0005515,GO:0009532,GO:0009570,GO:0009941,GO:0005524,GO:0046686,GO:0009570,GO:0006457,GO:0009941,GO:0009532,GO:0009570,GO:0009570,GO:0009532,GO:0009408,GO:0048046,GO:0005524,GO:0006457,GO:0009532,GO:0051082,GO:0005622,GO:0005623,GO:0009941,GO:0005515,GO:…
PSME_00004942-RA	ATOZI1, putative	683794	418694	516951	578575	721823	895667	735495	697637	837480	676031	952915	1.08822e+06	892972	775119	895454	822457	520962	573700	658985	761570	1.01246e+06	623702	881348	937998	758733	755634	0.981264	0.995915	-		AT1G01170		GO:0016021,GO:0016020,GO:0016020,GO:0003674,GO:0005739
PSME_00004950-RA	Adenosine kinase 2	1.27316e+08	1.30323e+08	1.3561e+08	1.16433e+08	1.52398e+08	1.61215e+08	1.63497e+08	1.605e+08	1.22661e+08	1.35398e+08	1.36662e+08	1.21139e+08	1.35666e+08	1.37412e+08	1.42026e+08	1.42574e+08	1.3957e+08	1.35509e+08	1.42057e+08	1.46777e+08	1.29544e+08	1.17316e+08	1.39874e+08	1.51368e+08	1.34972e+08	1.40192e+08	0.355076	1.03868	-		AT5G03300		GO:0005886,GO:0006166,GO:0006166,GO:0005524,GO:0004001,GO:0004001,GO:0016032,GO:0004001,GO:0005507,GO:0044209,GO:0016310,GO:0044209,GO:0004001,GO:0005737,GO:0004001,GO:0005524,GO:0004001,GO:0016310,GO:0005829,GO:0005634,GO:0006169,GO:0006169,GO:0016301
PSME_00004957-RA	PREDICTED: protein disulfide isomerase-like 1-5	2.10979e+06	2.35566e+06	2.17775e+06	1.90219e+06	1.80892e+06	1.7007e+06	1.90803e+06	1.38281e+06	1.59816e+06	1.61212e+06	1.24579e+06	1.28518e+06	1.83239e+06	2.15277e+06	2.47654e+06	2.30046e+06	2.54386e+06	3.60821e+06	2.95221e+06	2.81721e+06	2.48521e+06	2.32102e+06	3.38748e+06	2.37746e+06	2.20784e+06	2.16745e+06	0.884301	0.981704	-		AT1G52260		GO:0005788,GO:0045454,GO:0006457,GO:0005783,GO:0009507,GO:0005783,GO:0005788,GO:0003756,GO:0003756,GO:0005788,GO:0034976,GO:0034976
PSME_00004980-RA	PREDICTED: stem-specific protein TSJT1-like	157125	83275.5	79373.9	109994	421568	476700	272605	1.38175e+06	179882	1.84664e+06	1.53391e+06	251763	253180	110062	331272	105259	253460	538561	182678	256354	527049	58612.4	206790	399993	630407	310913	0.220923	0.493195	-		AT4G27450		GO:0005515,GO:0005886,GO:0005634,GO:0009506,GO:0005829,GO:0005886
PSME_00004985-RA	PREDICTED: RNA-binding protein 28	498763	359755	225095	264540	341517	252449	185773	74220.3	157314	123818	271242	236306	377336	261621	349786	612813	536043	512752	492397	362188	746896	468261	577176	511817	336508	381739	0.621549	1.13441	-		AT2G21440		GO:0003723,GO:0005634
PSME_00005056-RA	PREDICTED: CO(2)-response secreted protease	189302	300856	216666	210430	476364	239707	188530	325435	163545	426052	576659	432282	276727	224371	340420	389165	130222	150816	194015	219753	246853	315503	248961	256864	286668	277885	0.905365	0.96936	-		AT1G20160		GO:0048046,GO:0004252,GO:0004252,GO:0008236,GO:0006508,GO:0048046,GO:1900425,GO:0048046,GO:0005768,GO:1900425,GO:2000122,GO:0005576,GO:0006508,GO:0005768,GO:0006508,GO:0005515,GO:2000038,GO:0004252,GO:0010037,GO:0005576,GO:0005618
PSME_00005064-RA	PREDICTED: protein disulfide isomerase-like 2-3	1.12309e+07	9.76339e+06	1.03563e+07	9.75299e+06	1.03263e+07	9.27529e+06	9.69529e+06	1.10979e+07	1.14909e+07	1.13208e+07	1.01667e+07	9.32952e+06	8.22288e+06	8.8132e+06	1.01611e+07	9.74389e+06	7.81965e+06	8.16799e+06	8.42555e+06	8.90109e+06	1.18808e+07	1.01864e+07	1.38939e+07	1.05535e+07	9.45277e+06	1.03096e+07	0.27598	1.09065	-		AT1G04980		GO:0005788,GO:0003756,GO:0006457,GO:0045454,GO:0034976,GO:0005788,GO:0005783,GO:0005788,GO:0009505,GO:0003756,GO:0009507,GO:0034976
PSME_00005065-RA	PREDICTED: protein disulfide isomerase-like 2-3	2.37796e+07	1.90781e+07	2.32095e+07	2.02481e+07	2.2819e+07	1.6987e+07	1.92934e+07	2.02298e+07	1.99204e+07	2.04574e+07	1.83839e+07	1.7123e+07	1.57806e+07	1.62306e+07	1.76965e+07	1.48402e+07	1.62459e+07	1.77011e+07	1.62298e+07	1.88343e+07	2.29045e+07	1.88716e+07	2.23242e+07	2.03407e+07	1.8112e+07	1.96646e+07	0.355076	1.08572	-		AT1G04980		GO:0005788,GO:0003756,GO:0006457,GO:0045454,GO:0034976,GO:0005788,GO:0005783,GO:0005788,GO:0009505,GO:0003756,GO:0009507,GO:0034976
PSME_00005120-RA	PREDICTED: trafficking protein particle complex subunit 3	3.14856e+06	3.00844e+06	2.97902e+06	2.64342e+06	2.20877e+06	2.62328e+06	2.1001e+06	1.98736e+06	1.73469e+06	2.17132e+06	1.90514e+06	1.8628e+06	1.87029e+06	2.08408e+06	1.93643e+06	2.43139e+06	1.70545e+06	1.74226e+06	2.32253e+06	1.79827e+06	1.99713e+06	2.64628e+06	2.17925e+06	2.49131e+06	1.90531e+06	2.39595e+06	0.0411569	1.25751	-		AT5G54750		GO:0006888,GO:0003674,GO:0005737,GO:0005623,GO:0005622,GO:0005794,GO:0005794
PSME_00005124-RA	PREDICTED: hexokinase-2-like	21989.1	152946	43873.1	81464.6	135488	115586	125339	90328.7	50282.1	43668.7	192686	54298.6	10452.2	41057	36889.7	56458.4	92429.4	41900.6	74641.5	90853.6	98212.4	33317.3	43464	33933.6	80095.1	70049.9	0.734871	0.874585	-		AT4G29130		GO:0005773,GO:0004396,GO:0046835,GO:0005515,GO:0005524,GO:0005829,GO:0010255,GO:0009536,GO:0005741,GO:0004396,GO:0005515,GO:0005741,GO:0005774,GO:0005524,GO:0005774,GO:0016020,GO:0006096,GO:0019320,GO:0005741,GO:0010255,GO:0005524,GO:0005536,GO:0004396,GO:0004340,GO:0005634,GO:0004340,GO:0008865,GO:0005774,GO:0005515,GO:0016021,GO:0005739,GO:0005524,GO:0005739,GO:0019158,GO:0004340,GO:0008270,GO:…
PSME_00005145-RA	PREDICTED: ultraviolet-B receptor UVR8	3.55273e+06	4.48654e+06	4.80564e+06	3.20459e+06	7.23795e+06	6.53396e+06	6.11197e+06	1.02339e+07	8.78152e+06	9.36787e+06	8.63625e+06	4.69276e+06	3.015e+06	3.36645e+06	3.92114e+06	2.45892e+06	5.0013e+06	4.94799e+06	3.27134e+06	5.91072e+06	2.92035e+06	4.02861e+06	3.30222e+06	4.34981e+06	6.32622e+06	4.59561e+06	0.0385602	0.726439	-		AT5G63860		GO:0005634,GO:0009411,GO:0009649,GO:0005737,GO:0003682,GO:0005515,GO:0000785,GO:0005515,GO:0042803,GO:0005829,GO:0018298,GO:0018298,GO:0005515,GO:0010224,GO:0010224,GO:0005085,GO:0018298,GO:0005515,GO:0009881
PSME_00005174-RA	PREDICTED: phosphoenolpyruvate carboxykinase	3.22063e+06	2.37809e+06	3.42569e+06	2.38466e+06	2.84283e+06	2.02202e+06	1.62446e+06	2.87038e+06	3.20026e+06	7.79477e+06	6.83662e+06	2.7906e+06	3.60544e+06	3.22306e+06	3.79612e+06	3.39424e+06	2.13972e+06	2.15969e+06	2.852e+06	1.97077e+06	7.11188e+06	4.56757e+06	5.93002e+06	4.55613e+06	3.71805e+06	3.55958e+06	0.886802	0.957377	-		AT4G37870		GO:0006094,GO:0005524,GO:0016036,GO:0005829,GO:0006094,GO:0016020,GO:0005524,GO:0005524,GO:0006094,GO:0004612,GO:0016036,GO:0005737,GO:0009817,GO:0046686,GO:0004612,GO:0009817,GO:0005524,GO:0005634,GO:0005730,GO:0005730,GO:0005829
PSME_00005178-RA	PREDICTED: beta-glucosidase 44-like	1.49781e+07	1.41677e+07	1.4653e+07	1.50873e+07	1.52051e+07	1.66077e+07	1.48691e+07	1.69969e+07	1.98585e+07	1.71747e+07	1.9154e+07	2.01711e+07	1.58856e+07	1.51464e+07	1.57559e+07	1.44784e+07	1.67203e+07	1.63258e+07	1.45699e+07	1.7337e+07	1.27073e+07	1.54474e+07	1.21573e+07	1.74305e+07	1.76639e+07	1.50984e+07	0.00398056	0.854758	-		AT3G18080		GO:0005576,GO:0080082,GO:0080083,GO:0022626,GO:0005618,GO:0022626,GO:0080081,GO:0004553,GO:0046872,GO:0004567,GO:0080079,GO:0009505,GO:0008422,GO:1901657,GO:0022626,GO:0005975,GO:0022626,GO:0009505,GO:0102483,GO:0005618,GO:0047668,GO:0009507
PSME_00005252-RA	PREDICTED: subtilisin-like protease	190770	72665.8	95573.8	210758	118653	141274	116520	120084	133023	274453	311504	421402	202914	281233	206535	145652	140236	147825	113620	142569	137034	129394	126818	183658	210579	154971	0.17284	0.735928	-		AT5G67360		GO:0005618,GO:0048359,GO:0005576,GO:0009505,GO:0006508,GO:0080001,GO:0048046,GO:0006508,GO:0005576,GO:0010214,GO:0048359,GO:0004252,GO:0048359
PSME_00005257-RA	PREDICTED: heme oxygenase 1, chloroplastic	268154	392998	172678	324174	131266	195098	209115	122848	235164	135086	218083	215198	150847	159045	95929.9	82891.2	100709	103786	49038.7	109164	63597.3	141630	97973	81365.7	145779	168101	0.697767	1.15312	-		AT2G26670		GO:0005515,GO:0009813,GO:0010024,GO:0010019,GO:0016117,GO:0006788,GO:0009585,GO:0004392,GO:0015979,GO:0004392,GO:0006788,GO:0016117,GO:0020037,GO:0009585,GO:0010024,GO:0009585,GO:0009507,GO:0015979,GO:0071494,GO:0010075,GO:0006788,GO:0071494,GO:0009507,GO:0009507,GO:0009507,GO:0010119,GO:0046872,GO:0009507,GO:0009507,GO:0006788
PSME_00005262-RA	PREDICTED: bifunctional UDP-glucose 4-epimerase and UDP-xylose 4-epimerase 1 isoform X2	3.36405e+06	2.26238e+06	3.3738e+06	3.17298e+06	4.42707e+06	4.30991e+06	4.14891e+06	4.10101e+06	4.70858e+06	6.98063e+06	5.8901e+06	3.989e+06	2.46624e+06	3.09772e+06	3.47876e+06	2.95196e+06	7.61475e+06	3.21549e+06	5.79218e+06	3.3539e+06	3.17902e+06	5.50404e+06	5.84478e+06	2.51662e+06	5.19308e+06	3.63745e+06	0.0590401	0.700442	-		AT1G12780		GO:0005829,GO:0005886,GO:0045227,GO:0046983,GO:0033358,GO:0003978,GO:0003978,GO:0005829,GO:0071555,GO:0006012,GO:0050373,GO:0003978,GO:0003978,GO:0005794,GO:0045227,GO:0005829,GO:0033358,GO:0046369,GO:0071555,GO:0045227,GO:0003978
PSME_00005292-RA	PREDICTED: adenine phosphoribosyltransferase 1-like	1.36005e+06	1.77593e+06	1.42663e+06	1.59518e+06	2.36203e+06	2.7731e+06	2.47366e+06	2.4771e+06	982878	1.68172e+06	1.12672e+06	1.35809e+06	1.75853e+06	1.16194e+06	1.93779e+06	1.51915e+06	1.73969e+06	2.31117e+06	2.13236e+06	2.02446e+06	1.39455e+06	1.70946e+06	2.20193e+06	1.41009e+06	1.66964e+06	1.83357e+06	0.352976	1.09819	-		AT1G27450		GO:0044209,GO:0005794,GO:0005737,GO:0005794,GO:0044209,GO:0005737,GO:0003999,GO:0003999,GO:0003999,GO:0009570,GO:0009690,GO:0006168,GO:0009507,GO:0044209,GO:0005886,GO:0044209,GO:0005886,GO:0009690,GO:0005829,GO:0046686,GO:0009690,GO:0009116,GO:0005829,GO:0006166,GO:0003999,GO:0007623,GO:0006168,GO:0003999,GO:0009505,GO:0005794,GO:0009507,GO:0046686,GO:0009570,GO:0006166,GO:0006168,GO:0009570,GO:…
PSME_00005297-RA	PREDICTED: probable inactive purple acid phosphatase 2	1.8087e+06	1.81251e+06	2.22256e+06	1.86983e+06	1.00678e+06	613874	713132	1.16929e+06	1.31537e+06	1.62239e+06	1.43568e+06	1.26253e+06	1.06429e+06	926603	1.07636e+06	1.01004e+06	669830	881344	573497	557530	3.47114e+06	2.88841e+06	5.19202e+06	2.35068e+06	1.03977e+06	1.82476e+06	0.190359	1.75497	-		AT1G13900		GO:0030943,GO:0009507,GO:0005576,GO:0045040,GO:0005515,GO:0046872,GO:0009507,GO:0030943,GO:0045040,GO:0009941,GO:0009941,GO:0005794,GO:0005740,GO:0005802,GO:0009941,GO:0045040,GO:0009941,GO:0005740,GO:0005622,GO:0006626,GO:0005515,GO:0005576,GO:0030943,GO:0005794,GO:0005802,GO:0006626,GO:0004722,GO:0005740,GO:0009941,GO:0005768,GO:0006109,GO:0006626,GO:0009941,GO:0005740,GO:0006626,GO:0005515,GO:…
PSME_00005300-RA	PREDICTED: carbamoyl-phosphate synthase large chain, chloroplastic-like	2.16809e+06	1.88833e+06	2.00817e+06	2.18328e+06	3.03168e+06	3.03419e+06	2.46397e+06	3.41604e+06	1.88514e+06	1.70916e+06	1.10798e+06	1.28026e+06	1.96966e+06	2.07465e+06	1.76678e+06	2.02846e+06	2.34032e+06	2.2282e+06	2.04513e+06	1.7575e+06	2.07155e+06	1.79036e+06	2.01763e+06	1.82174e+06	1.79421e+06	2.23341e+06	0.0084071	1.24479	-		AT1G29900		GO:0009507,GO:0005739,GO:0009570,GO:0009570,GO:0005524,GO:0005524,GO:0009570,GO:0006526,GO:0016036,GO:0009570,GO:0009570,GO:0006526,GO:0004087,GO:0005524,GO:0009570,GO:0044205,GO:0016036,GO:0004088,GO:0016020,GO:0006526,GO:0046872,GO:0005951,GO:0000050,GO:0009570,GO:0044205,GO:0006526,GO:0005951,GO:0009570,GO:0009570,GO:0006526,GO:0009507,GO:0009570,GO:0009570,GO:0009570,GO:0000050,GO:0006526,GO:…
PSME_00005303-RA	PREDICTED: heat shock protein 90-1	2.56046e+08	2.33879e+08	2.58554e+08	2.45665e+08	2.21391e+08	2.19679e+08	2.5553e+08	2.2162e+08	2.35391e+08	1.99502e+08	1.88907e+08	2.1657e+08	3.13227e+08	2.80283e+08	3.01086e+08	3.08368e+08	2.88126e+08	2.63159e+08	3.22124e+08	2.48881e+08	2.85449e+08	2.87736e+08	2.86043e+08	2.14908e+08	2.45332e+08	2.61841e+08	0.364736	1.06729	-		AT2G04030		GO:0010157,GO:0009570,GO:0009536,GO:0005739,GO:0005739,GO:0009570,GO:0009793,GO:0006457,GO:0005524,GO:0005524,GO:0009507,GO:0009651,GO:0009704,GO:0009941,GO:0009570,GO:0009570,GO:0009507,GO:0005774,GO:0009570,GO:0009570,GO:0051082,GO:0009651,GO:0005739,GO:0009570,GO:0006457,GO:0005774,GO:0005774,GO:0009570,GO:0009941,GO:0009507,GO:0045037,GO:0009507,GO:0009941,GO:0009941,GO:0005524,GO:0005524,GO:…
PSME_00005305-RA	PREDICTED: succinate dehydrogenase subunit 6, mitochondrial	3.25522e+06	3.4055e+06	3.25554e+06	3.6788e+06	3.45697e+06	4.07484e+06	4.0684e+06	4.04793e+06	4.05413e+06	3.89244e+06	3.75094e+06	3.15377e+06	3.17661e+06	3.46038e+06	3.27141e+06	3.98232e+06	3.77328e+06	3.55215e+06	3.77627e+06	3.10357e+06	4.29963e+06	2.98496e+06	3.3117e+06	3.5323e+06	3.63207e+06	3.57891e+06	0.842547	0.985363	-		AT1G08480		GO:0005739,GO:0005773,GO:0045273,GO:0005749,GO:0005749,GO:0009536,GO:0005739,GO:0005739,GO:0045273,GO:0006099,GO:0005749,GO:0005749,GO:0005739,GO:0005739,GO:0003674,GO:0005774,GO:0005773,GO:0006099,GO:0006099,GO:0005774,GO:0005774
PSME_00005306-RA	PREDICTED: aconitate hydratase, cytoplasmic	5.85831e+07	5.77762e+07	6.29266e+07	5.17091e+07	4.51784e+07	3.68581e+07	4.58666e+07	4.19591e+07	3.81078e+07	4.11807e+07	3.43666e+07	3.16445e+07	4.07789e+07	4.92739e+07	3.96452e+07	4.48389e+07	5.30927e+07	5.87757e+07	5.59676e+07	5.45723e+07	5.69673e+07	4.66024e+07	5.80393e+07	5.12107e+07	4.59635e+07	4.92634e+07	0.418019	1.07179	-		AT2G05710		GO:0005774,GO:0005829,GO:0009507,GO:0006099,GO:0005739,GO:0005515,GO:0009737,GO:0006101,GO:0009651,GO:0090351,GO:0003994,GO:0046686,GO:0005524,GO:0006097,GO:0006102,GO:0009570,GO:0009507,GO:0009570,GO:0006101,GO:0009570,GO:0005774,GO:0009651,GO:0005739,GO:0005739,GO:0005774,GO:0005829,GO:0005507,GO:0006101,GO:0006099,GO:0006099,GO:0006979,GO:0003994,GO:0051539,GO:0006101,GO:0005739,GO:0005739,GO:…
PSME_00005308-RA	PREDICTED: histone deacetylase HDT2-like	60721.3	164384	322363	84421.3	43398.3	7162.29	135437	109355	151988	30228	137908	509571	674774	723378	60453	191499	3328.73	8435.56	27642.7	22581.5	0	87933	29475	118587	111460	175834	0.586454	1.57754	-		no homologue found
PSME_00005312-RA	PREDICTED: proteinaceous RNase P 1, chloroplastic/mitochondrial-like	1.77692e+06	1.06149e+06	1.41576e+06	1.91846e+06	1.31547e+06	1.44637e+06	853250	1.73302e+06	1.61487e+06	2.37711e+06	1.82928e+06	2.51808e+06	2.31589e+06	1.72815e+06	2.26863e+06	2.7645e+06	1.93466e+06	1.40558e+06	1.51818e+06	1.70956e+06	1.90034e+06	1.62781e+06	1.33806e+06	1.46163e+06	1.86342e+06	1.68286e+06	0.53571	0.903104	-		AT2G32230		GO:0004526,GO:0005739,GO:0005739,GO:0008033,GO:0008033,GO:0009507,GO:0001682,GO:0001682,GO:0004526
PSME_00005336-RA	PREDICTED: dynamin-2A-like	4.45305e+06	4.95034e+06	4.09367e+06	4.90722e+06	5.04867e+06	4.54905e+06	5.768e+06	4.82676e+06	5.41092e+06	4.73184e+06	5.37134e+06	6.08694e+06	5.34552e+06	5.63043e+06	6.43924e+06	7.30205e+06	6.63072e+06	5.5009e+06	6.31045e+06	5.30352e+06	5.95884e+06	7.04267e+06	5.52616e+06	4.96844e+06	5.66833e+06	5.42563e+06	0.674356	0.957184	-		AT1G10290		GO:0005774,GO:0000139,GO:0030136,GO:0005737,GO:0008017,GO:0009506,GO:0000139,GO:0006896,GO:0005774,GO:0005774,GO:0000139,GO:0003924,GO:0000266,GO:0005525,GO:0009524,GO:0005886,GO:0000139,GO:0005829,GO:0030136,GO:0003924,GO:0016020,GO:0005794,GO:0009524,GO:0008289,GO:0005886,GO:0005874,GO:0005886,GO:0005525
PSME_00005341-RA	PREDICTED: chaperone protein ClpB1	5905.68	4270.74	41467	80524.4	18.2399	8005.11	7631.29	8769.27	4.02748	279.252	5288.51	756.266	28216	41418.6	672.194	1063.12	795.417	494.974	308.675	118.989	125.216	546.316	30.0498	9555.72	1005.76	14888.7	0.258423	14.8034	-		AT1G74310		GO:0009570,GO:0016887,GO:0009941,GO:0005524,GO:0009570,GO:0009570,GO:0005524,GO:0009408,GO:0005829,GO:0005515,GO:0005524,GO:0019538,GO:0009941,GO:0009408,GO:0009408,GO:0042542,GO:0045727,GO:0005524,GO:0045727,GO:0009408,GO:0009408,GO:0009408,GO:0009570,GO:0009408,GO:0009408,GO:0009408,GO:0009408,GO:0009941,GO:0005524,GO:0005634,GO:0009644,GO:0009408,GO:0009941,GO:0045727,GO:0043335,GO:0009408,GO:…
PSME_00005358-RA	PREDICTED: 40S ribosomal protein S24-1-like	9.49372e+06	9.37391e+06	1.12246e+07	9.02213e+06	9.85403e+06	1.10979e+07	1.10614e+07	1.01884e+07	1.15525e+07	1.02293e+07	1.0039e+07	1.01649e+07	9.62042e+06	1.06944e+07	1.0496e+07	1.08158e+07	1.17278e+07	1.0525e+07	1.16998e+07	1.17513e+07	1.46349e+07	1.13443e+07	9.50368e+06	1.30105e+07	1.09612e+07	1.07148e+07	0.796193	0.977516	-		AT5G28060		GO:0006412,GO:0006412,GO:0006412,GO:0005737,GO:0022626,GO:0022626,GO:0022627,GO:0022626,GO:0006412,GO:0022627,GO:0022626,GO:0022626,GO:0006412,GO:0005840,GO:0022627,GO:0003735,GO:0022627,GO:0022626,GO:0016020,GO:0022626,GO:0022626,GO:0042254,GO:0022626,GO:0006412,GO:0022626,GO:0022626,GO:0022626,GO:0005618
PSME_00005366-RA	PREDICTED: gamma carbonic anhydrase 1, mitochondrial	2.57162e+06	2.46315e+06	2.33851e+06	2.32564e+06	3.14995e+06	3.57559e+06	2.94355e+06	3.40997e+06	3.28737e+06	2.95624e+06	3.01892e+06	3.01369e+06	1.65112e+06	2.26574e+06	2.61531e+06	2.38313e+06	3.10312e+06	2.78669e+06	2.42791e+06	2.5634e+06	1.90459e+06	2.41258e+06	2.26978e+06	2.13663e+06	2.89467e+06	2.52605e+06	0.0305423	0.872658	-		AT1G47260		GO:0016020,GO:0031966,GO:0009651,GO:0045271,GO:0004089,GO:0042802,GO:0046872,GO:0005739,GO:0009651,GO:0005747,GO:0031966,GO:0005515,GO:0005747,GO:0005747,GO:0005747,GO:0009901,GO:0070207,GO:0005739,GO:0031966,GO:0005739,GO:0042802,GO:0005515,GO:0009853,GO:0009853,GO:0005739,GO:0005515,GO:0005747,GO:0005747,GO:0005747,GO:0005739,GO:2000377,GO:0005737,GO:0005739,GO:0009507,GO:0005515,GO:2000377,GO:…
PSME_00005367-RA	PREDICTED: gamma carbonic anhydrase 1, mitochondrial-like	6.14191e+06	5.38059e+06	5.97513e+06	6.05157e+06	5.44921e+06	5.83753e+06	5.37014e+06	4.99823e+06	4.42739e+06	4.4283e+06	5.34093e+06	5.73698e+06	4.84574e+06	6.42727e+06	6.1643e+06	6.41406e+06	7.67846e+06	6.68502e+06	7.87529e+06	7.71215e+06	5.1783e+06	6.5896e+06	6.80549e+06	6.26709e+06	6.23557e+06	5.86851e+06	0.320274	0.941135	-		AT1G19580		GO:0005747,GO:0031966,GO:0031966,GO:0005747,GO:0005747,GO:0005747,GO:0004089,GO:0005747,GO:0005739,GO:0005747,GO:0031966,GO:0009853,GO:0045271,GO:0031966,GO:0005747,GO:0005737,GO:0046872,GO:0005747,GO:0009853,GO:0005739
PSME_00005372-RA	PREDICTED: 40S ribosomal protein S3a-like	4.15997e+07	3.88462e+07	4.35367e+07	3.79409e+07	3.74058e+07	4.26503e+07	3.55227e+07	3.69016e+07	4.37305e+07	3.86782e+07	3.49025e+07	4.05086e+07	3.86804e+07	4.03548e+07	3.7571e+07	3.84323e+07	4.33314e+07	4.46072e+07	4.50754e+07	3.96676e+07	4.61908e+07	4.68316e+07	3.76178e+07	4.35905e+07	4.13127e+07	4.02296e+07	0.630939	0.973783	-		AT4G34670		GO:0022627,GO:0022627,GO:0022626,GO:0006412,GO:0022626,GO:0009506,GO:0005829,GO:0022626,GO:0022626,GO:0022626,GO:0022626,GO:0006412,GO:0005618,GO:0003735,GO:0022627,GO:0022626,GO:0016020,GO:0022627,GO:0005737,GO:0005730,GO:0005730,GO:0003729,GO:0022626,GO:0022627,GO:0022626,GO:0022626,GO:0022627,GO:0005886,GO:0006412,GO:0022626,GO:0022627,GO:0022627,GO:0022626
PSME_00005378-RA	PREDICTED: vacuolar protein sorting-associated protein 35B	2.033e+06	1.84642e+06	1.8855e+06	1.73496e+06	2.0893e+06	1.56453e+06	1.62596e+06	1.87103e+06	2.66986e+06	2.02262e+06	2.30518e+06	2.18235e+06	1.87415e+06	1.96164e+06	1.98205e+06	2.34434e+06	2.28756e+06	2.01473e+06	1.78523e+06	1.65674e+06	1.85812e+06	1.68284e+06	1.72341e+06	1.51243e+06	2.11553e+06	1.84935e+06	0.081922	0.874179	-		AT1G75850		GO:0042147,GO:0006886,GO:0005622,GO:0030904,GO:0005829,GO:0005770,GO:0005623,GO:0005770,GO:0008565,GO:0006886,GO:0042147
PSME_00005399-RA	PREDICTED: glutamine--tRNA ligase	3.05535e+06	3.20951e+06	2.89054e+06	2.4108e+06	3.41644e+06	2.39669e+06	2.66938e+06	2.01385e+06	2.01129e+06	2.22602e+06	1.80462e+06	2.53288e+06	2.32409e+06	2.75159e+06	2.13704e+06	2.55378e+06	2.44192e+06	2.59781e+06	2.76021e+06	2.15611e+06	1.8171e+06	1.79728e+06	2.06181e+06	2.14077e+06	2.31636e+06	2.47788e+06	0.598509	1.06973	-		AT1G25350		GO:0005829,GO:0005737,GO:0048481,GO:0006425,GO:0006412,GO:0005524,GO:0005737,GO:0004819,GO:0006424,GO:0006424,GO:0006424,GO:0006425,GO:0005829,GO:0006412,GO:0005524,GO:0005524,GO:0004819,GO:0005524,GO:0006425,GO:0005829,GO:0006412
PSME_00005401-RA	PREDICTED: glutamine--tRNA ligase	2.52206e+06	2.1603e+06	2.19492e+06	2.17824e+06	2.3395e+06	2.15513e+06	2.03485e+06	2.17965e+06	2.44604e+06	2.22593e+06	2.50679e+06	2.31938e+06	2.15884e+06	1.9192e+06	1.83722e+06	1.88748e+06	1.98361e+06	1.90171e+06	2.1741e+06	1.92723e+06	1.9804e+06	2.02489e+06	1.68196e+06	1.84411e+06	2.1856e+06	2.06867e+06	0.336688	0.946502	-		AT1G25350		GO:0005829,GO:0005737,GO:0048481,GO:0006425,GO:0006412,GO:0005524,GO:0005737,GO:0004819,GO:0006424,GO:0006424,GO:0006424,GO:0006425,GO:0005829,GO:0006412,GO:0005524,GO:0005524,GO:0004819,GO:0005524,GO:0006425,GO:0005829,GO:0006412
PSME_00005413-RA	PREDICTED: NPL4-like protein 1	1.75484e+06	1.59711e+06	1.33165e+06	1.5362e+06	1.52204e+06	1.71146e+06	1.59655e+06	1.77791e+06	1.70542e+06	1.64686e+06	1.75818e+06	1.71009e+06	1.53424e+06	1.52119e+06	1.11628e+06	1.42405e+06	1.23662e+06	1.23907e+06	1.42174e+06	1.45181e+06	1.55132e+06	1.21299e+06	1.42547e+06	1.70182e+06	1.52123e+06	1.51969e+06	0.990837	0.998993	-		AT3G63000		GO:0006511,GO:0043161,GO:0005634,GO:0031625,GO:0006511,GO:0043161,GO:0006511,GO:0005829,GO:0043161,GO:0043130,GO:0005737
PSME_00005435-RA	PREDICTED: single-stranded DNA-binding protein WHY1, chloroplastic-like isoform X2	3.91696e+06	3.03587e+06	3.7626e+06	3.83526e+06	2.7453e+06	3.59267e+06	3.61185e+06	3.5675e+06	5.04959e+06	3.96917e+06	4.32296e+06	4.31533e+06	3.94261e+06	3.185e+06	3.38375e+06	3.93509e+06	3.58959e+06	2.47253e+06	2.40221e+06	1.91102e+06	3.89048e+06	3.40345e+06	3.57904e+06	4.69423e+06	3.50405e+06	3.6301e+06	0.714279	1.03597	-		AT1G14410		GO:0006281,GO:0042162,GO:0006952,GO:0005697,GO:0003697,GO:0003677,GO:0005697,GO:0009295,GO:0003677,GO:0006355,GO:0006355,GO:0009507,GO:0032211,GO:0009507,GO:0032211,GO:0009507,GO:0006355,GO:0032211,GO:0009508,GO:0032211,GO:0009508,GO:0006281,GO:0009508,GO:0003729,GO:0006281,GO:0009507,GO:0006351
PSME_00005438-RA	PREDICTED: 60S ribosomal protein L17-2	1.95054e+07	1.84552e+07	2.03057e+07	1.90969e+07	1.826e+07	2.09218e+07	1.73924e+07	1.87521e+07	1.9339e+07	1.77325e+07	1.62844e+07	2.02352e+07	2.28483e+07	2.15683e+07	2.01872e+07	2.0408e+07	2.29465e+07	2.47472e+07	2.54413e+07	2.19492e+07	2.4364e+07	2.16208e+07	1.90306e+07	2.35305e+07	2.10844e+07	2.03904e+07	0.575594	0.967086	-		AT1G27400		GO:0005886,GO:0009506,GO:0006412,GO:0006412,GO:0009507,GO:0006412,GO:0022625,GO:0022625,GO:0022625,GO:0009507,GO:0005774,GO:0005773,GO:0006412,GO:0005829,GO:0005774,GO:0005774,GO:0003735,GO:0006412,GO:0006412,GO:0022625,GO:0005840,GO:0005773
PSME_00005458-RA	PREDICTED: peroxisomal adenine nucleotide carrier 1	281284	548091	450087	358552	572895	618192	564783	722926	571552	731408	810615	558169	535220	434693	793928	650717	604692	676905	713284	361475	936773	820616	1.14027e+06	888927	628513	644872	0.924293	1.02603	-		AT3G05290		GO:0005743,GO:0005779,GO:0015866,GO:0005743,GO:0005777,GO:0005743,GO:0005739,GO:0005347,GO:0005347,GO:0005743,GO:0006635,GO:0005777,GO:0015867,GO:0090351,GO:0015297,GO:0015217,GO:0006839,GO:0015217,GO:0080024,GO:0006839,GO:0005743,GO:0005347,GO:0005743,GO:0005779,GO:0080024,GO:0005779,GO:0090351,GO:0006635,GO:0005743,GO:0005743,GO:0006810
PSME_00005463-RA	PREDICTED: extensin	179889	294014	171975	148209	81566	147461	159385	79748	68754.7	12144.4	20345.1	24291.4	183415	346691	229484	275750	394388	444363	448534	195419	105785	128453	118552	123916	201030	173393	0.599519	0.862525	-		AT5G09620		GO:0003674,GO:0005634,GO:0008150
PSME_00005464-RA	PREDICTED: peroxiredoxin-2B-like	1.24163e+08	1.37824e+08	1.30467e+08	9.84497e+07	1.02925e+08	1.07508e+08	8.96885e+07	8.73148e+07	5.55428e+07	8.7561e+07	5.9192e+07	5.48436e+07	1.02237e+08	1.137e+08	1.15757e+08	1.23069e+08	1.19433e+08	1.13529e+08	1.53876e+08	1.25836e+08	1.38474e+08	1.61731e+08	1.34557e+08	1.43646e+08	9.62266e+07	1.19469e+08	0.0312867	1.24154	-		AT1G60740		GO:0051920,GO:0005737,GO:0016209,GO:0005737,GO:0005886,GO:0055114,GO:0004601,GO:0045454
PSME_00005472-RA	PREDICTED: long chain acyl-CoA synthetase 4	4.80396e+06	4.57563e+06	4.3805e+06	5.00162e+06	5.12682e+06	4.3332e+06	4.99625e+06	4.51335e+06	7.36293e+06	7.26407e+06	7.59609e+06	6.64688e+06	3.79736e+06	4.63439e+06	4.83912e+06	4.96893e+06	4.76863e+06	5.01353e+06	5.01285e+06	5.42018e+06	4.60748e+06	5.28278e+06	5.22402e+06	5.53419e+06	6.13564e+06	4.78872e+06	3.56148e-05	0.780476	-		AT4G23850		GO:0005634,GO:0006631,GO:0102391,GO:0005524,GO:0005886,GO:0005794,GO:0006631,GO:0005524,GO:0004467,GO:0006633,GO:0006633
PSME_00005490-RA	PREDICTED: ubiquitin carboxyl-terminal hydrolase 6	395955	458986	318853	1.40118e+06	1.16887e+06	1.18377e+06	1.13489e+06	1.11864e+06	1.31113e+06	1.29474e+06	1.38394e+06	1.57924e+06	1.70129e+06	1.7308e+06	1.83016e+06	2.36036e+06	1.60844e+06	1.6472e+06	1.60707e+06	1.48721e+06	1.26718e+06	1.06317e+06	911777	1.27801e+06	1.48987e+06	1.20774e+06	0.36007	0.810635	-		AT1G51710		GO:0016579,GO:0016579,GO:0006511,GO:0006511,GO:0005634,GO:0036459,GO:0016579,GO:0004843,GO:0016579,GO:0004843,GO:0005634,GO:0009506,GO:0016579,GO:0016579,GO:0006511,GO:0005516,GO:0036459
PSME_00005491-RA	PREDICTED: ubiquitin carboxyl-terminal hydrolase 6	1.02063e+07	1.08554e+07	1.09696e+07	9.86413e+06	7.74188e+06	7.35929e+06	8.27133e+06	7.9239e+06	8.4186e+06	8.14369e+06	8.29437e+06	9.35687e+06	1.04474e+07	1.08575e+07	1.02947e+07	1.11008e+07	1.18321e+07	1.24665e+07	1.19167e+07	1.06597e+07	9.73821e+06	8.29306e+06	9.08633e+06	9.46546e+06	1.01361e+07	9.52972e+06	0.203203	0.94018	-		AT1G51710		GO:0016579,GO:0016579,GO:0006511,GO:0006511,GO:0005634,GO:0036459,GO:0016579,GO:0004843,GO:0016579,GO:0004843,GO:0005634,GO:0009506,GO:0016579,GO:0016579,GO:0006511,GO:0005516,GO:0036459
PSME_00005507-RA	PREDICTED: peroxidase 12-like	3.24385e+07	3.78532e+07	4.01748e+07	2.76588e+07	3.40466e+07	3.34768e+07	2.63157e+07	3.76753e+07	2.40825e+07	3.35855e+07	3.73992e+07	3.73647e+07	2.80198e+07	3.92664e+07	4.16756e+07	3.00707e+07	3.4353e+07	3.44699e+07	3.18238e+07	4.26534e+07	4.23418e+07	2.92894e+07	4.41182e+07	3.38776e+07	3.44665e+07	3.48937e+07	0.925943	1.0124	-		AT1G71695	F14O23.6	GO:0006979,GO:0005576,GO:0009506,GO:0005773,GO:0004601,GO:0042744,GO:0005618,GO:0042744,GO:0020037,GO:0005773,GO:0046872,GO:0009505,GO:0055114,GO:0005576,GO:0016020
PSME_00005541-RA	PREDICTED: 14-3-3-like protein D	3.17966e+07	3.44492e+07	3.3867e+07	2.90937e+07	2.94968e+07	3.22483e+07	2.73909e+07	2.94374e+07	2.4342e+07	3.60009e+07	3.38912e+07	3.53973e+07	3.20424e+07	3.86169e+07	3.34523e+07	4.0316e+07	3.38232e+07	3.4605e+07	3.37649e+07	3.63863e+07	3.72948e+07	4.01925e+07	4.00395e+07	4.22788e+07	3.35263e+07	3.45008e+07	0.722605	1.02907	-		AT1G26480		GO:0005737,GO:0005737,GO:0019904,GO:0005634,GO:0045309
PSME_00005544-RA	TCP-1/cpn60 chaperonin family protein	5.51714e+07	5.07473e+07	5.78725e+07	5.19353e+07	5.32426e+07	5.09277e+07	5.3091e+07	5.43415e+07	5.60894e+07	5.41688e+07	4.77815e+07	4.83501e+07	5.32641e+07	4.97317e+07	5.60304e+07	5.81152e+07	5.66813e+07	5.69359e+07	5.90122e+07	5.2099e+07	5.34935e+07	5.68058e+07	5.69825e+07	5.96867e+07	5.38898e+07	5.44649e+07	0.799466	1.01067	-		AT3G11830		GO:0005829,GO:0046686,GO:0005524,GO:0005524
PSME_00005546-RA	PREDICTED: transformation/transcription domain-associated protein-like	1.2135e+06	1.00847e+06	985661	1.19632e+06	762340	633317	536386	510446	1.20451e+06	1.10892e+06	1.29079e+06	1.37953e+06	953836	822599	948801	973553	1.05772e+06	774582	1.0924e+06	1.00444e+06	1.03542e+06	934415	699934	775505	1.11411e+06	874406	0.00962542	0.784846	-		AT2G17930		GO:0005634,GO:0009506
PSME_00005557-RA	PREDICTED: cucumber peeling cupredoxin	7.68259e+06	9.86381e+06	8.8796e+06	9.63586e+06	1.07614e+07	5.83141e+06	7.14006e+06	6.2763e+06	6.10564e+06	6.79736e+06	6.73769e+06	1.01784e+07	6.63437e+06	1.07709e+07	7.1282e+06	8.20833e+06	1.0489e+07	1.0701e+07	1.12686e+07	1.15797e+07	7.24473e+06	9.23433e+06	6.53109e+06	8.18212e+06	9.23218e+06	8.12532e+06	0.263147	0.880109	-		AT2G31050		GO:0031225,GO:0031225,GO:0009055,GO:0005507,GO:0005886
PSME_00005581-RA	PREDICTED: probable galactinol--sucrose galactosyltransferase 2	5.06062e+06	4.92425e+06	5.16308e+06	4.28729e+06	3.88957e+06	2.72138e+06	3.10466e+06	4.06708e+06	4.42143e+06	7.2047e+06	8.09941e+06	3.66677e+06	3.00262e+06	3.93605e+06	4.22629e+06	4.17493e+06	2.79239e+06	2.18116e+06	2.50071e+06	2.44978e+06	4.52277e+06	4.18128e+06	4.81068e+06	2.5702e+06	4.16455e+06	4.04017e+06	0.878235	0.970135	-		AT3G57520	SIP2	GO:0005737,GO:0004553,GO:0080167,GO:0005737,GO:0009506,GO:0005737,GO:0006979,GO:0052692,GO:0034484,GO:0003824
PSME_00005592-RA	PREDICTED: 26S proteasome non-ATPase regulatory subunit 6	1.87978e+06	1.64752e+06	1.90892e+06	1.76098e+06	900531	1.02433e+06	1.0598e+06	1.18345e+06	1.49459e+06	1.47201e+06	1.42285e+06	984227	1.83104e+06	1.76208e+06	1.5572e+06	1.71495e+06	2.36865e+06	2.15022e+06	1.97718e+06	2.18266e+06	2.38807e+06	2.30745e+06	2.49563e+06	2.4863e+06	1.75655e+06	1.74425e+06	0.955558	0.993	-		AT4G24820		GO:0005829,GO:0005829,GO:0030163,GO:0006511,GO:0016020,GO:0005634,GO:0000502,GO:0009507,GO:0006511,GO:0030163,GO:0006511,GO:0005886,GO:0009507,GO:0016020,GO:0008541,GO:0030234,GO:0005886
PSME_00005603-RA	Asparagine synthetase 3 isoform 3	4.05643e+06	3.90741e+06	4.13096e+06	3.85961e+06	3.32902e+06	3.62372e+06	3.92004e+06	3.57682e+06	3.68202e+06	4.11762e+06	3.86481e+06	4.21041e+06	3.91506e+06	5.69241e+06	4.31652e+06	7.44418e+06	4.10683e+06	3.44821e+06	4.48024e+06	3.41017e+06	4.30868e+06	4.65414e+06	3.95659e+06	4.06038e+06	3.91504e+06	4.297e+06	0.49364	1.09756	-		AT5G10240		GO:0009646,GO:0005524,GO:0005524,GO:0004066,GO:0004066,GO:0006529,GO:0005829,GO:0006541,GO:0070981,GO:0004071,GO:0006529,GO:0006529,GO:0070981,GO:0004066,GO:0005829,GO:0006529,GO:0006541,GO:0006529,GO:0042803,GO:0006529
PSME_00005604-RA	PREDICTED: asparagine synthetase	1.41027e+07	1.51321e+07	1.42138e+07	1.26113e+07	1.35556e+07	1.26921e+07	1.32193e+07	1.35379e+07	1.45044e+07	1.46476e+07	1.41872e+07	1.42448e+07	1.16168e+07	1.31167e+07	1.38013e+07	1.5937e+07	1.3107e+07	1.14942e+07	1.26484e+07	1.32169e+07	1.28662e+07	1.50807e+07	1.33313e+07	1.11154e+07	1.35063e+07	1.34956e+07	0.990837	0.999208	-		AT5G65010		GO:0005737,GO:0009646,GO:0004066,GO:0004071,GO:0070981,GO:0006529,GO:0042538,GO:0005524,GO:0006529,GO:0009506,GO:0006529,GO:0004066,GO:0006529,GO:0005829,GO:0097164,GO:0042803,GO:0005737,GO:0070981,GO:0006541,GO:0006541,GO:0005829,GO:0042538,GO:0009506,GO:0005524
PSME_00005636-RA	PREDICTED: pyrophosphate--fructose 6-phosphate 1-phosphotransferase subunit beta	7.30577e+06	8.22602e+06	7.28475e+06	6.24187e+06	1.01061e+07	8.34997e+06	1.10471e+07	8.33075e+06	7.66863e+06	8.86785e+06	8.09065e+06	6.90276e+06	7.07389e+06	7.06017e+06	6.31518e+06	7.1993e+06	1.04687e+07	1.27165e+07	1.12797e+07	1.07295e+07	8.62806e+06	6.61463e+06	7.77058e+06	9.09865e+06	9.59054e+06	7.9158e+06	0.00962542	0.825375	-		AT1G12000		GO:0009735,GO:0006096,GO:0015979,GO:0005829,GO:0046686,GO:0047334,GO:0006096,GO:0047334,GO:0016020,GO:0006002,GO:0003872,GO:0046872,GO:0047334,GO:0047334,GO:0015979,GO:0006002,GO:0005524,GO:0005524,GO:0005618,GO:0006096,GO:0003872,GO:0010318,GO:0005737
PSME_00005640-RA	glutathione peroxidase, putative	5.33123e+06	4.44216e+06	5.2246e+06	4.26121e+06	4.31926e+06	4.52777e+06	3.80452e+06	4.74733e+06	3.52987e+06	4.59227e+06	4.21179e+06	4.17969e+06	4.69158e+06	4.96637e+06	5.25877e+06	5.37771e+06	5.64546e+06	6.38033e+06	5.18032e+06	6.26441e+06	5.05641e+06	4.76364e+06	4.93794e+06	6.34581e+06	4.99802e+06	4.87852e+06	0.741133	0.976091	-		AT4G11600		GO:0004602,GO:0004602,GO:0009651,GO:0006979,GO:0046686,GO:0005739,GO:0005886,GO:0005886,GO:0098869,GO:0009507,GO:0005829,GO:0005739,GO:0009651,GO:0005739,GO:0047066,GO:0055114,GO:0048046,GO:0055114,GO:0005829
PSME_00005642-RA	PREDICTED: probable phospholipid hydroperoxide glutathione peroxidase	5.23562e+06	5.3878e+06	3.66558e+06	3.42724e+06	8.61832e+06	7.87479e+06	6.43409e+06	7.72449e+06	1.01312e+07	1.14921e+07	7.88629e+06	8.5293e+06	2.98816e+06	1.79724e+06	3.8588e+06	2.72265e+06	2.39139e+06	1.44419e+06	1.3602e+06	1.51832e+06	1.89091e+06	2.24859e+06	2.16719e+06	1.96932e+06	5.59412e+06	4.25067e+06	0.0813202	0.759847	-		AT4G11600		GO:0004602,GO:0004602,GO:0009651,GO:0006979,GO:0046686,GO:0005739,GO:0005886,GO:0005886,GO:0098869,GO:0009507,GO:0005829,GO:0005739,GO:0009651,GO:0005739,GO:0047066,GO:0055114,GO:0048046,GO:0055114,GO:0005829
PSME_00005676-RA	PREDICTED: 14-3-3-like protein GF14 iota isoform X2	1.02692e+07	1.10964e+07	1.36768e+07	1.03487e+07	1.07044e+07	1.24193e+07	1.14867e+07	1.44359e+07	1.18346e+07	1.46779e+07	1.2002e+07	1.12818e+07	1.18131e+07	1.16975e+07	9.41539e+06	9.78002e+06	7.67703e+06	1.2575e+07	8.87461e+06	1.22718e+07	8.28353e+06	9.42683e+06	9.18715e+06	8.50309e+06	1.13993e+07	1.0784e+07	0.604461	0.94602	-		AT1G26480		GO:0005737,GO:0005737,GO:0019904,GO:0005634,GO:0045309
PSME_00005680-RA	PREDICTED: ADP,ATP carrier protein 3, mitochondrial	1.49593e+07	1.47957e+07	1.61208e+07	1.40264e+07	1.08007e+07	1.20357e+07	1.43626e+07	1.17172e+07	1.04396e+07	1.23455e+07	1.30799e+07	1.29927e+07	1.35806e+07	1.73321e+07	1.48905e+07	1.81486e+07	2.23584e+07	1.83855e+07	2.33836e+07	2.0427e+07	2.01551e+07	2.45465e+07	2.60763e+07	2.11226e+07	1.66765e+07	1.65419e+07	0.959217	0.991928	-		AT4G28390		GO:0006810,GO:0005739,GO:0016020,GO:0005743,GO:0016021,GO:0005743,GO:0005743,GO:0005743,GO:0005743,GO:0005743,GO:0009941,GO:0015865,GO:0005471,GO:0005471,GO:0016020,GO:0009941,GO:0006839,GO:0005739,GO:0009941,GO:0046902,GO:0046902,GO:0009941,GO:0055085,GO:0005743,GO:0046902,GO:0005743,GO:0005739
PSME_00005683-RA	PREDICTED: calreticulin-like	1.0797e+08	1.06523e+08	1.12491e+08	8.58262e+07	1.02576e+08	8.51588e+07	9.36011e+07	1.02806e+08	9.98171e+07	8.52476e+07	7.47009e+07	6.59949e+07	7.32828e+07	8.66343e+07	6.51123e+07	6.74834e+07	7.29659e+07	8.57521e+07	7.27644e+07	1.01002e+08	5.83925e+07	7.31223e+07	6.40808e+07	7.99388e+07	8.22807e+07	8.53124e+07	0.796862	1.03685	-		AT1G09210		GO:0005788,GO:0030246,GO:0009651,GO:0005739,GO:0005783,GO:0006979,GO:0051082,GO:0005739,GO:0048046,GO:0005783,GO:0005788,GO:0005509,GO:0005773,GO:0006457,GO:0005773,GO:0009651,GO:0005788,GO:0009507,GO:0005509
PSME_00005755-RA	PREDICTED: epidermis-specific secreted glycoprotein EP1	623303	654491	521968	553221	546203	623080	392832	773841	588522	453732	409696	321594	479473	692752	609363	346933	381327	624002	488805	351906	545703	450757	732949	483923	452448	564425	0.151711	1.24749	-		AT1G78830		GO:0005618,GO:0009505,GO:0048046,GO:0005794,GO:0030246,GO:0030246,GO:0009506,GO:0005886,GO:0009735,GO:0005886
PSME_00005757-RA	3-ketoacyl-CoA reductase 1 isoform 1	800725	689035	771604	916097	1.43531e+06	1.62393e+06	1.38195e+06	1.47428e+06	1.33718e+06	1.2189e+06	1.20837e+06	1.44022e+06	939405	1.19441e+06	973746	1.23343e+06	1.29129e+06	1.13757e+06	1.05567e+06	1.14643e+06	876317	1.03573e+06	796648	938998	1.22946e+06	1.0676e+06	0.0756025	0.868353	-		AT1G67730		GO:0016021,GO:0042761,GO:0016491,GO:0042761,GO:0102342,GO:0042335,GO:0102340,GO:0009507,GO:0055114,GO:0005789,GO:0045703,GO:0005783,GO:0018454,GO:0005789,GO:0005783,GO:0016020,GO:0005789,GO:0102339,GO:0005789,GO:0009790,GO:0005783,GO:0102341
PSME_00005764-RA	PREDICTED: alpha,alpha-trehalose-phosphate synthase	458814	307963	400246	633311	834337	814227	945963	927780	1.21746e+06	1.20552e+06	961472	1.3079e+06	1.03079e+06	929898	860101	902998	738137	593598	837495	798130	831671	780808	698924	946753	957464	769037	0.124453	0.803202	-		AT4G17770		GO:0004805,GO:0005992,GO:0070413,GO:0005737,GO:0005992,GO:0016757,GO:0070413,GO:0005992,GO:0070413,GO:0005992,GO:0016791
PSME_00005765-RA	PREDICTED: putative chromatin-remodeling complex ATPase chain	1.60521e+06	1.737e+06	1.7177e+06	1.78526e+06	1.57169e+06	1.4781e+06	1.70997e+06	1.06599e+06	1.40939e+06	1.04145e+06	1.1713e+06	2.16986e+06	2.38458e+06	2.2076e+06	1.83604e+06	2.32368e+06	2.95805e+06	1.9647e+06	2.34242e+06	2.08208e+06	1.34038e+06	1.66092e+06	1.03579e+06	1.97859e+06	1.89241e+06	1.71491e+06	0.522278	0.906204	-		AT3G06400		GO:0005515,GO:0005524,GO:0031491,GO:0003677,GO:0005829,GO:0005515,GO:0005515,GO:1900036,GO:0005634,GO:0005634,GO:0016049,GO:0005634,GO:0034728,GO:0004386,GO:0005515,GO:0005515,GO:0005524,GO:0008094,GO:0048510,GO:0043044,GO:0016569,GO:0010228,GO:0005524,GO:0009908,GO:0005515,GO:0005515,GO:0009553,GO:0009561,GO:1900036,GO:0016584,GO:0005634,GO:0016818,GO:0005634,GO:1900036,GO:0016569,GO:0005524
PSME_00005793-RA	glycoside hydrolase family 18 protein	3.27512e+06	4.22442e+06	3.04158e+06	3.4259e+06	2.25725e+06	1.95705e+06	2.39894e+06	1.97611e+06	2.69179e+06	3.07232e+06	2.79789e+06	4.55872e+06	2.40795e+06	2.89776e+06	2.82141e+06	2.97733e+06	2.61303e+06	2.26073e+06	2.49837e+06	3.61729e+06	2.52036e+06	2.53321e+06	2.53273e+06	2.04648e+06	3.01377e+06	2.70585e+06	0.442881	0.89783	-		no homologue found
PSME_00005810-RA	PREDICTED: elongation factor 1-delta-like	2.96375e+07	3.32575e+07	3.77619e+07	2.49405e+07	4.46667e+07	4.91776e+07	4.81936e+07	2.83497e+07	1.76362e+07	3.30543e+07	1.85661e+07	3.05232e+07	3.16547e+07	3.47698e+07	2.60792e+07	2.93206e+07	2.94077e+07	3.22495e+07	3.06599e+07	3.42191e+07	1.75479e+07	2.58755e+07	2.11237e+07	2.57445e+07	2.82895e+07	3.17563e+07	0.429627	1.12255	-		AT2G18110		GO:0005886,GO:0005853,GO:0006414,GO:0006414,GO:0003746,GO:0005853,GO:0006414,GO:0006414,GO:0005829,GO:0005853,GO:0006414,GO:0006414,GO:0003746,GO:0005853
PSME_00005832-RA	PREDICTED: NADP-dependent malic enzyme isoform X1	5.42857e+06	5.8626e+06	5.92687e+06	5.27734e+06	8.8277e+06	5.84675e+06	6.15242e+06	7.94546e+06	1.28528e+07	1.26601e+07	1.25949e+07	1.28564e+07	4.63953e+06	5.55779e+06	3.86497e+06	5.45645e+06	4.47292e+06	4.50579e+06	4.57513e+06	5.7816e+06	4.26644e+06	3.53287e+06	4.14721e+06	3.66714e+06	8.78746e+06	5.40001e+06	5.24371e-06	0.614513	1ry>2ry		AT1G79750	NADP-ME4	GO:0016652,GO:0008948,GO:0009845,GO:0006633,GO:0042803,GO:0006108,GO:0006108,GO:0004470,GO:0004473,GO:0006090,GO:0008270,GO:0006633,GO:0051289,GO:0006108,GO:0009793,GO:0006108,GO:0009507,GO:0009507,GO:0055114,GO:0051287,GO:0004471,GO:0051287,GO:0006108,GO:0006108,GO:0050897,GO:0006090
PSME_00005834-RA	PREDICTED: translocase of chloroplast 34, chloroplastic	1.4663e+06	1.07599e+06	1.36232e+06	1.46824e+06	1.25522e+06	1.55211e+06	1.56154e+06	1.25922e+06	1.57011e+06	1.22484e+06	980824	1.4136e+06	1.18356e+06	1.25758e+06	1.39787e+06	1.62091e+06	1.53349e+06	1.20572e+06	1.22511e+06	1.04136e+06	1.40425e+06	1.15786e+06	1.15925e+06	1.18299e+06	1.27438e+06	1.33533e+06	0.640474	1.04782	-		AT5G05000		GO:0009941,GO:0009707,GO:0009941,GO:0009507,GO:0009941,GO:0005515,GO:0005515,GO:0009941,GO:0003924,GO:0009941,GO:0009707,GO:0009941,GO:0009507,GO:0005515,GO:0009707,GO:0009707,GO:0009707,GO:0009507,GO:0009941,GO:0005525,GO:0005525,GO:0009941,GO:0005515,GO:0009707,GO:0009536,GO:0046872,GO:0005622,GO:0009941,GO:0045036,GO:0009941,GO:0009941,GO:0009707,GO:0009707,GO:0009941,GO:0009707,GO:0016021,GO:…
PSME_00005856-RA	PREDICTED: 60S ribosomal protein L8	1.64315e+07	1.65034e+07	1.68126e+07	1.63975e+07	1.38215e+07	1.78454e+07	1.55106e+07	1.32586e+07	1.12477e+07	8.89963e+06	1.02198e+07	1.14525e+07	1.89619e+07	1.91716e+07	1.76972e+07	1.93018e+07	2.09425e+07	2.00073e+07	2.08207e+07	1.81993e+07	1.94533e+07	2.0366e+07	1.55933e+07	2.37475e+07	1.52237e+07	1.75546e+07	0.0712463	1.15311	-		AT4G36130		GO:0006412,GO:0022625,GO:0022626,GO:0022626,GO:0022625,GO:0005840,GO:0006412,GO:0003735,GO:0022625,GO:0005773,GO:0006412,GO:0005737,GO:0005773,GO:0005886,GO:0022626,GO:0022625,GO:0022626
PSME_00005860-RA	eukaryotic peptide chain release factor GTP-binding subunit, putative	9.49272e+06	9.19742e+06	9.2916e+06	1.00916e+07	9.93288e+06	1.00478e+07	1.03331e+07	1.03404e+07	1.00343e+07	9.4169e+06	1.06371e+07	1.15977e+07	1.25912e+07	1.28914e+07	1.20696e+07	1.33566e+07	1.18554e+07	1.08856e+07	1.27286e+07	1.09399e+07	7.83007e+06	9.86067e+06	8.29031e+06	9.49517e+06	1.10119e+07	1.03195e+07	0.491833	0.937122	-		AT1G18070		GO:0005525,GO:0003924,GO:0008135,GO:0006414,GO:0005737,GO:0005525,GO:0005525,GO:0000288,GO:0006415,GO:0005829,GO:0005773,GO:0003746,GO:0005525,GO:0006414,GO:0006413,GO:0005737,GO:0003743,GO:0006413,GO:0005773,GO:0000288,GO:0003747,GO:0006415,GO:0006415,GO:0006414,GO:0006413,GO:0005773,GO:0005737,GO:0006415,GO:0005829,GO:0005773
PSME_00005866-RA	PREDICTED: citrate synthase, glyoxysomal	1.20649e+07	1.15937e+07	1.15021e+07	1.02761e+07	1.28931e+07	1.07467e+07	1.19217e+07	1.19332e+07	1.27697e+07	1.42093e+07	1.10415e+07	1.02122e+07	1.06612e+07	1.12052e+07	1.1176e+07	1.15438e+07	1.18141e+07	1.03234e+07	1.16551e+07	1.01348e+07	1.20358e+07	1.25032e+07	1.1708e+07	1.20704e+07	1.152e+07	1.16147e+07	0.898746	1.00822	-		AT2G42790		GO:0006099,GO:0006635,GO:0005777,GO:0005777,GO:0004108,GO:0006099,GO:0006099,GO:0006099,GO:0006635,GO:0005777,GO:0006099,GO:0004108,GO:0006099,GO:0005777,GO:0005777,GO:0005777
PSME_00005876-RA	PREDICTED: protein transport protein SEC31 homolog B	1.52046e+07	1.50002e+07	1.66439e+07	1.4556e+07	1.68839e+07	1.38062e+07	1.59414e+07	1.43873e+07	1.55858e+07	1.58919e+07	1.60603e+07	1.42445e+07	1.33639e+07	1.39355e+07	1.28492e+07	1.35604e+07	1.32345e+07	1.38421e+07	1.32011e+07	1.40333e+07	1.29755e+07	1.26479e+07	1.35985e+07	1.52728e+07	1.45117e+07	1.44142e+07	0.911852	0.993284	-		AT3G63460		GO:0005794,GO:0080008,GO:0016020,GO:0005829,GO:0003674,GO:0005737,GO:0005783,GO:0015031,GO:0016020,GO:0009506,GO:0003674,GO:0016192,GO:0005737,GO:0005737
PSME_00005921-RA	isoleucyl-tRNA synthetase family protein	1.02476e+06	840017	1.10323e+06	988837	759089	686104	606081	581977	734096	551635	662762	529945	701836	571604	494402	458120	534456	599440	681431	445493	598603	653484	425091	653851	592407	696693	0.378775	1.17604	-		AT4G10320		GO:0005737,GO:0005524,GO:0004812,GO:0005829,GO:0046686,GO:0005829,GO:0006418,GO:0006418,GO:0005524,GO:0006418
PSME_00005932-RA	PREDICTED: cysteine--tRNA ligase, cytoplasmic isoform X3	864689	1.46049e+06	690685	914585	702626	825020	1.12246e+06	1.02871e+06	767383	971534	1.13477e+06	1.29072e+06	957120	444742	366078	337584	356246	316412	286000	463101	394028	510982	321098	264908	698270	700363	0.993885	1.003	-		no homologue found
PSME_00005934-RA	PREDICTED: cysteine--tRNA ligase, cytoplasmic isoform X2	793426	724833	795072	693472	781232	573413	706323	611307	829966	660175	809921	830511	619666	585792	802570	438644	695624	617279	792525	707152	822849	937618	921706	693107	742894	718814	0.777355	0.967586	-		no homologue found
PSME_00005937-RA	PREDICTED: calnexin homolog	4.80195e+06	3.80198e+06	4.00529e+06	3.93223e+06	3.3406e+06	3.09851e+06	3.04829e+06	2.6261e+06	3.67317e+06	3.16524e+06	3.78702e+06	4.03772e+06	3.73016e+06	3.80291e+06	3.95963e+06	4.64693e+06	4.0396e+06	3.8673e+06	4.29096e+06	4.1669e+06	3.02347e+06	3.09926e+06	3.09323e+06	3.36545e+06	3.87849e+06	3.586e+06	0.337428	0.924587	-		AT5G61790		GO:0005739,GO:0009505,GO:0005774,GO:0009506,GO:0005789,GO:0005783,GO:0016020,GO:0030246,GO:0005509,GO:0051082,GO:0009507,GO:0005773,GO:0005774,GO:0005773,GO:0005886,GO:0006457,GO:0005783,GO:0005773,GO:0005774,GO:0016021,GO:0005789,GO:0043231,GO:0005789,GO:0005789,GO:0005739,GO:0005773
PSME_00005939-RA	PREDICTED: calnexin homolog	7.72567e+07	8.15723e+07	8.11616e+07	7.55547e+07	7.4039e+07	5.63577e+07	7.29666e+07	5.98285e+07	8.42975e+07	8.36737e+07	8.80942e+07	8.13025e+07	6.74701e+07	7.50085e+07	6.93145e+07	7.09823e+07	7.43217e+07	7.17167e+07	6.76515e+07	7.69626e+07	6.5434e+07	8.02754e+07	7.22546e+07	6.8412e+07	7.85026e+07	7.1743e+07	0.0691397	0.913894	-		AT5G61790		GO:0005739,GO:0009505,GO:0005774,GO:0009506,GO:0005789,GO:0005783,GO:0016020,GO:0030246,GO:0005509,GO:0051082,GO:0009507,GO:0005773,GO:0005774,GO:0005773,GO:0005886,GO:0006457,GO:0005783,GO:0005773,GO:0005774,GO:0016021,GO:0005789,GO:0043231,GO:0005789,GO:0005789,GO:0005739,GO:0005773
PSME_00005952-RA	PREDICTED: serine hydroxymethyltransferase, mitochondrial	1.16828e+07	8.73385e+06	1.02384e+07	6.80083e+06	7.83373e+06	5.0255e+06	5.85042e+06	7.06838e+06	4.83037e+06	6.27753e+06	5.44611e+06	5.92847e+06	6.076e+06	6.44303e+06	5.50186e+06	5.95355e+06	6.09612e+06	7.5507e+06	6.49145e+06	7.34251e+06	7.01888e+06	6.44039e+06	7.42195e+06	5.93671e+06	6.24541e+06	7.12664e+06	0.38092	1.1411	-		AT4G37930		GO:0030170,GO:0005759,GO:0006563,GO:0046686,GO:0009416,GO:0005739,GO:0048046,GO:0009853,GO:0008266,GO:0009570,GO:0010319,GO:0006563,GO:0009409,GO:0004372,GO:0009534,GO:0009570,GO:0016020,GO:0022626,GO:0006544,GO:0005739,GO:0009534,GO:0005829,GO:0005634,GO:0006544,GO:0005739,GO:0009570,GO:0009507,GO:0010319,GO:0005886,GO:0005515,GO:0010319,GO:0009626,GO:0006545,GO:0006544,GO:0019464,GO:0004372,GO:…
PSME_00005953-RA	PREDICTED: serine hydroxymethyltransferase, mitochondrial	8.38644e+06	8.82425e+06	9.39738e+06	9.03699e+06	7.83495e+06	6.71014e+06	7.9247e+06	8.78734e+06	7.32423e+06	9.31304e+06	9.8442e+06	8.74286e+06	8.18912e+06	9.31115e+06	9.20051e+06	7.76867e+06	8.17272e+06	6.85918e+06	6.84214e+06	7.64363e+06	8.98948e+06	8.88435e+06	9.9704e+06	8.43592e+06	8.09275e+06	8.60324e+06	0.285965	1.06308	-		AT5G26780		GO:0005829,GO:0004372,GO:0005739,GO:0005739,GO:0005747,GO:0006563,GO:0008270,GO:0006563,GO:0005739,GO:0005829,GO:0005739,GO:0006544,GO:0006544,GO:0005747,GO:0005739,GO:0050897,GO:0005829,GO:0005747,GO:0005747
PSME_00005956-RA	PREDICTED: coatomer subunit epsilon-1	1.33082e+06	1.3135e+06	1.44586e+06	1.27906e+06	933189	1.12274e+06	1.0431e+06	985328	1.09594e+06	1.29775e+06	1.17999e+06	899555	862049	1.14014e+06	903073	1.08695e+06	1.23214e+06	1.33974e+06	1.23756e+06	1.35388e+06	1.41252e+06	1.56891e+06	1.44872e+06	1.31996e+06	1.20457e+06	1.19975e+06	0.975486	0.995994	-		AT2G34840		GO:0000139,GO:0005829,GO:0015031,GO:0006890,GO:0006890,GO:0000139,GO:0000139,GO:0000139,GO:0005198,GO:0008565
PSME_00005983-RA	PREDICTED: caleosin isoform X1	447345	261368	559581	299179	126393	214698	329199	533961	918629	804140	895400	542934	250515	316909	273998	214485	43759.7	22588.2	41496	50947.3	271395	320941	112375	202731	414987	295942	0.151278	0.713136	-		AT2G33380		GO:1902609,GO:0009620,GO:0009651,GO:0009409,GO:0050832,GO:0050832,GO:0005509,GO:2000377,GO:0009651,GO:0009737,GO:0009409,GO:0031969,GO:0031969,GO:0031969,GO:0055114,GO:1990137,GO:0031969,GO:0009737,GO:0005783,GO:0005509,GO:0009737,GO:0010118,GO:0005773,GO:0009269,GO:0005509,GO:2000377,GO:2000377,GO:0009751,GO:1902609,GO:0031969,GO:0009269,GO:0012511,GO:0005773,GO:0009651,GO:2000377,GO:2000377,GO:…
PSME_00006003-RA	Beta-galactosidase 8 isoform 1	678842	679656	444124	518146	928807	447101	621386	702922	309009	348871	239804	284360	252829	441837	210415	351269	410737	234048	319983	531262	764829	681115	493767	527340	334759	546524	0.0417187	1.63259	2ry>1ry		AT4G36360	BGAL3	GO:0005576,GO:0005773,GO:0005576,GO:0048046,GO:0030246,GO:0004565,GO:0004565,GO:0009505,GO:0005975,GO:0005773
PSME_00006062-RA	PREDICTED: 116 kDa U5 small nuclear ribonucleoprotein component	2.69572e+06	2.75668e+06	2.42503e+06	2.59167e+06	2.49105e+06	2.62724e+06	2.51192e+06	2.08792e+06	3.11945e+06	2.24797e+06	2.41998e+06	2.68269e+06	2.89807e+06	2.93032e+06	2.76064e+06	2.7893e+06	3.00357e+06	3.37237e+06	3.28454e+06	2.82349e+06	2.07523e+06	2.57225e+06	2.30648e+06	2.53903e+06	2.86926e+06	2.56616e+06	0.0861381	0.894364	-		AT1G06220		GO:0045694,GO:0005886,GO:0005618,GO:0005515,GO:0005525,GO:0005515,GO:0005681,GO:0045694,GO:0005681,GO:0006397,GO:0008380,GO:0016607,GO:0005737,GO:0006397,GO:0003924,GO:0008135,GO:0003746,GO:0005525,GO:0016607,GO:0005618,GO:0009793,GO:0048437,GO:0008380,GO:0005737,GO:0005886
PSME_00006079-RA	PREDICTED: CBS domain-containing protein CBSX3, mitochondrial-like	1.12698e+07	1.10187e+07	1.11284e+07	1.00377e+07	1.25207e+07	1.74418e+07	1.56207e+07	1.97088e+07	1.18413e+07	2.10456e+07	1.71833e+07	1.56899e+07	1.80134e+07	1.61719e+07	1.64613e+07	1.80845e+07	2.08416e+07	2.34665e+07	2.39841e+07	2.42861e+07	3.37872e+07	2.31816e+07	3.12592e+07	2.25407e+07	1.97923e+07	1.80154e+07	0.677756	0.910224	-		AT5G10860		GO:0009651,GO:0005739,GO:0009651,GO:0005739,GO:0045454,GO:0050897,GO:0005739,GO:0005739
PSME_00006102-RA	PREDICTED: alpha-galactosidase isoform X3	3.75235e+06	4.00922e+06	4.11456e+06	3.07496e+06	3.09969e+06	2.7667e+06	2.3446e+06	3.9137e+06	3.04133e+06	5.47863e+06	4.94676e+06	3.36471e+06	2.72382e+06	2.77363e+06	3.5256e+06	2.41816e+06	2.23965e+06	3.33014e+06	2.02402e+06	3.44076e+06	4.45178e+06	3.50378e+06	4.91296e+06	3.57587e+06	3.48325e+06	3.43509e+06	0.939551	0.986173	-		AT3G56310	AT3G56310	GO:0005773,GO:0071555,GO:0005773,GO:0004557,GO:0005576,GO:0005773,GO:0071555,GO:0005975,GO:0005576,GO:0048046,GO:0005773,GO:0052692,GO:0005773,GO:0005773
PSME_00006131-RA	V(D)J recombination-activating protein 2 isoform 3	1.98301e+06	2.96898e+06	954072	1.21537e+06	2.1061e+06	2.50781e+06	1.3775e+06	1.22649e+06	606336	955258	1.41686e+06	1.25424e+06	1.44066e+06	1.08852e+06	1.22921e+06	1.13373e+06	3.12711e+06	4.55866e+06	3.64977e+06	3.15055e+06	1.87484e+06	1.72152e+06	2.53939e+06	1.86962e+06	2.33985e+06	1.7023e+06	0.0981758	0.727526	-		AT1G21350		GO:0009507,GO:0005634,GO:0009507,GO:0005634,GO:0009507,GO:0005576
PSME_00006153-RA	PREDICTED: transmembrane 9 superfamily member 4-like	7.6571e+06	6.57563e+06	7.92361e+06	6.50966e+06	5.70621e+06	5.04164e+06	7.04562e+06	5.79845e+06	5.10195e+06	4.55935e+06	4.52319e+06	5.37537e+06	8.01569e+06	8.26287e+06	7.84122e+06	9.46537e+06	8.56866e+06	8.52639e+06	8.44684e+06	8.52815e+06	8.49727e+06	8.38857e+06	9.54889e+06	7.00963e+06	6.70374e+06	7.45546e+06	0.15016	1.11214	-		AT3G13772		GO:0005794,GO:0005802,GO:0006811,GO:0005774,GO:0010008,GO:0005737,GO:0010008,GO:0000139,GO:0005794,GO:0016021,GO:0006882,GO:0005576,GO:0005794,GO:0000139,GO:0000139,GO:0005802,GO:0005768,GO:0016021,GO:0006878,GO:0000139,GO:0005774,GO:0010008,GO:0005774,GO:0005794,GO:0005634,GO:0005768,GO:0005802,GO:0006878
PSME_00006154-RA	PREDICTED: probable Xaa-Pro aminopeptidase P isoform X2	509595	815230	933339	702714	867191	958877	1.37893e+06	1.04167e+06	1.38488e+06	1.40249e+06	1.19135e+06	2.29996e+06	1.34728e+06	1.52619e+06	820217	1.03402e+06	1.29321e+06	1.51693e+06	1.33462e+06	1.56847e+06	1.58261e+06	1.24606e+06	2.03454e+06	1.25152e+06	1.49899e+06	1.12812e+06	0.139207	0.752589	-		AT4G36760		GO:0004177,GO:0005829,GO:0005886,GO:0010013,GO:0009926
PSME_00006155-RA	PREDICTED: probable Xaa-Pro aminopeptidase P	1.25596e+07	1.23871e+07	1.24266e+07	1.12853e+07	1.13939e+07	1.10811e+07	1.05178e+07	1.20407e+07	1.16982e+07	1.16098e+07	1.11597e+07	1.12683e+07	9.57579e+06	1.00726e+07	9.14988e+06	1.00775e+07	1.05424e+07	1.01928e+07	1.05172e+07	1.01382e+07	1.15196e+07	1.07806e+07	1.20848e+07	1.15092e+07	1.08908e+07	1.11539e+07	0.677756	1.02415	-		AT4G36760		GO:0004177,GO:0005829,GO:0005886,GO:0010013,GO:0009926
PSME_00006168-RA	Diphosphomevalonate decarboxylase	1.64847e+06	2.04854e+06	1.58952e+06	1.80215e+06	1.44297e+06	1.3351e+06	1.35814e+06	1.37466e+06	1.75457e+06	2.42091e+06	2.64615e+06	2.2353e+06	1.82383e+06	2.17546e+06	1.85851e+06	2.63595e+06	2.09752e+06	2.05902e+06	1.91451e+06	2.04584e+06	2.07874e+06	1.5976e+06	1.56196e+06	1.5023e+06	2.14673e+06	1.73962e+06	0.0295341	0.810359	-		AT3G54250		GO:0004163,GO:0019287,GO:0005829,GO:0019287,GO:0004163
PSME_00006186-RA	PREDICTED: citrate synthase, mitochondrial	6.12551e+06	8.44633e+06	7.57478e+06	5.89932e+06	1.13968e+07	7.65372e+06	7.49888e+06	8.95229e+06	1.01507e+07	1.01641e+07	9.7453e+06	7.33353e+06	6.79095e+06	7.893e+06	9.07216e+06	7.92712e+06	7.89927e+06	8.99473e+06	1.10358e+07	6.49182e+06	8.67742e+06	9.38283e+06	1.30275e+07	8.34578e+06	8.97691e+06	8.41652e+06	0.655614	0.937574	-		AT2G44350		GO:0005739,GO:0005739,GO:0005739,GO:0006099,GO:0006099,GO:0005739,GO:0009507,GO:0005759,GO:0005524,GO:0005759,GO:0005618,GO:0009507,GO:0046686,GO:0006099,GO:0046686,GO:0005618,GO:0005739,GO:0006099,GO:0005739,GO:0006099,GO:0005524,GO:0005524,GO:0005739,GO:0006099,GO:0005524,GO:0005739,GO:0005739,GO:0006099,GO:0004108,GO:0005739,GO:0006099,GO:0004108,GO:0006099,GO:0005759,GO:0008270
PSME_00006195-RA	PREDICTED: 26S proteasome non-ATPase regulatory subunit 12 homolog A isoform X1	2.25003e+07	2.1073e+07	2.10397e+07	2.16944e+07	2.0604e+07	1.99828e+07	2.15812e+07	2.35726e+07	2.41599e+07	2.50599e+07	2.49868e+07	2.4472e+07	2.43452e+07	2.40708e+07	2.32516e+07	2.55324e+07	2.4884e+07	2.58429e+07	2.60933e+07	2.5323e+07	2.49029e+07	2.3923e+07	2.60265e+07	2.61289e+07	2.51027e+07	2.31393e+07	0.043629	0.921786	-		AT5G09900		GO:0006511,GO:0043161,GO:0005634,GO:0009506,GO:0005829,GO:0031595,GO:0003674,GO:0005737,GO:0008541,GO:0006511,GO:0005634,GO:0000502,GO:0005829,GO:0000502,GO:0005737,GO:0005634,GO:0008541,GO:0009793,GO:0005634,GO:0043161,GO:0031595,GO:0043161,GO:0003674,GO:0006511,GO:0007275
PSME_00006199-RA	PREDICTED: cysteine-rich receptor-like protein kinase 2	56330.5	43003.6	33639.8	106592	235127	262997	169615	262993	130665	122430	101473	126731	196903	143465	149683	182768	205275	179197	198256	119898	119026	176219	194205	215478	147991	159253	0.760225	1.0761	-		AT5G40380		GO:0005886,GO:0004672,GO:0006468,GO:0006468,GO:0004674,GO:0016021,GO:0005524,GO:0005524,GO:0006468,GO:0005524,GO:0006468,GO:0016310,GO:0016301,GO:0016021,GO:0006468,GO:0005524,GO:0004674,GO:0004674,GO:0006468,GO:0005524,GO:0004672,GO:0016310,GO:0005524,GO:0004674
PSME_00006219-RA	PREDICTED: 4-coumarate--CoA ligase-like 7	1.30621e+06	934592	1.12028e+06	1.32907e+06	1.36342e+06	1.31225e+06	1.68587e+06	1.84645e+06	2.09575e+06	2.16874e+06	1.69081e+06	1.55308e+06	1.03355e+06	841417	723397	745188	1.02477e+06	1.12863e+06	946320	809332	1.44632e+06	1.06711e+06	1.39042e+06	1.03498e+06	1.42718e+06	1.19878e+06	0.148306	0.839968	-		AT4G05160		GO:0005524,GO:0004321,GO:0016874,GO:0005777,GO:0005777,GO:0005524,GO:0005777,GO:0009695,GO:0009695,GO:0005777,GO:0031408,GO:0031408,GO:0016207,GO:0005777,GO:0005777
PSME_00006238-RA	PREDICTED: glucose-1-phosphate adenylyltransferase large subunit 1	1.36207e+06	1.65486e+06	1.55049e+06	1.68686e+06	829030	1.38074e+06	1.16738e+06	1.45225e+06	904246	1.12056e+06	1.08611e+06	785042	1.68873e+06	1.38784e+06	1.67613e+06	1.21549e+06	2.24962e+06	1.56701e+06	1.9693e+06	1.59471e+06	1.84085e+06	1.17433e+06	1.13446e+06	1.46084e+06	1.40958e+06	1.4164e+06	0.974944	1.00484	-		AT1G27680		GO:0005978,GO:0019252,GO:0009507,GO:0005978,GO:0019252,GO:0019252,GO:0005524,GO:0005978,GO:0019252,GO:0008878,GO:0009507,GO:0005524,GO:0008878,GO:0008878
PSME_00006251-RA	PREDICTED: 26S proteasome regulatory subunit RPN13	1.40301e+06	1.43554e+06	1.12532e+06	1.1822e+06	1.36826e+06	2.04349e+06	1.44855e+06	1.72707e+06	1.71463e+06	1.53502e+06	1.55713e+06	1.75926e+06	1.46569e+06	987330	1.44159e+06	1.37781e+06	1.15543e+06	1.15832e+06	1.38124e+06	1.09748e+06	1.12044e+06	1.01259e+06	1.35262e+06	1.38483e+06	1.41981e+06	1.36727e+06	0.687996	0.962993	-		AT2G26590		GO:0006511,GO:0005515,GO:0006511,GO:0061133,GO:0005515,GO:0043130,GO:0005515,GO:0005515,GO:0070628,GO:0070628,GO:0007155,GO:0006511,GO:0005634,GO:0008541,GO:0005737,GO:0016021
PSME_00006277-RA	PREDICTED: LOW QUALITY PROTEIN: acidic leucine-rich nuclear phosphoprotein 32-related protein-like	2.47214e+06	2.12001e+06	2.20174e+06	2.30493e+06	2.0829e+06	2.3309e+06	2.23709e+06	2.09783e+06	2.01732e+06	1.7474e+06	1.75961e+06	2.27396e+06	1.66175e+06	1.38505e+06	934645	813716	2.3064e+06	1.71691e+06	1.56087e+06	1.85397e+06	950486	1.06804e+06	786708	1.5972e+06	1.90455e+06	1.69032e+06	0.526381	0.887516	-		AT3G50690		GO:0008150,GO:0005634
PSME_00006284-RA	PREDICTED: E3 ubiquitin-protein ligase UPL1-like	2.63482e+06	2.2066e+06	2.58991e+06	3.05144e+06	2.66553e+06	2.39011e+06	2.35868e+06	2.03419e+06	2.65202e+06	1.83835e+06	2.02735e+06	2.74097e+06	2.62315e+06	2.57281e+06	2.40576e+06	2.61961e+06	1.97523e+06	1.91363e+06	2.0962e+06	1.57466e+06	1.65463e+06	2.17898e+06	1.55383e+06	2.07126e+06	2.1023e+06	2.35071e+06	0.328726	1.11816	-		AT1G55860		GO:0006511,GO:0004842,GO:0016567,GO:0000151,GO:0016567,GO:0016567,GO:0016567,GO:0004842,GO:0004842,GO:0016567,GO:0016567,GO:0005739,GO:0016020,GO:0006511,GO:0009506,GO:0006511,GO:0005634,GO:0061630,GO:0000151,GO:0005829,GO:0004842
PSME_00006291-RA	PREDICTED: adenylate kinase 4	2.99995e+07	2.63675e+07	2.92357e+07	2.54209e+07	3.26753e+07	3.11317e+07	2.90415e+07	3.23629e+07	2.90658e+07	3.87994e+07	3.66774e+07	3.08365e+07	2.80805e+07	2.85704e+07	2.95679e+07	3.00327e+07	2.54055e+07	2.73589e+07	2.7786e+07	2.61791e+07	3.00436e+07	2.88851e+07	3.137e+07	2.77084e+07	3.02636e+07	2.94058e+07	0.590245	0.971658	-		AT5G63400		GO:0005524,GO:0005737,GO:0005774,GO:0005737,GO:0005507,GO:0004017,GO:0046686,GO:0004017,GO:0005774,GO:0005739,GO:0005774,GO:0004017,GO:0005774,GO:0005524,GO:0046686,GO:0004017,GO:0005739,GO:0005739,GO:0005739,GO:0005774,GO:0005774
PSME_00006299-RA	PREDICTED: methylthioribose kinase	1.10569e+07	1.06e+07	1.10948e+07	9.30279e+06	1.01277e+07	1.05583e+07	1.03649e+07	1.06935e+07	9.86525e+06	9.4566e+06	9.01629e+06	8.56011e+06	8.60262e+06	6.94111e+06	1.02834e+07	8.16081e+06	9.59688e+06	9.37599e+06	9.31729e+06	9.88737e+06	1.09188e+07	9.24315e+06	9.70152e+06	1.06132e+07	9.38447e+06	9.89146e+06	0.457886	1.05402	-		AT1G49820	MTK	GO:0019509,GO:0019509,GO:0005524,GO:0071732,GO:0042802,GO:0019509,GO:0046522,GO:0005524,GO:0016310,GO:0071369,GO:0019509,GO:0046522,GO:0046522,GO:0046522,GO:0046522,GO:0046522,GO:0016310,GO:0071732,GO:0071281,GO:0046522,GO:0005829,GO:0046522
PSME_00006308-RA	PREDICTED: nuclear cap-binding protein subunit 1	3.34214e+06	3.24453e+06	3.11019e+06	3.54391e+06	2.77403e+06	2.34812e+06	2.72309e+06	2.54464e+06	3.54424e+06	2.41542e+06	2.47712e+06	2.6773e+06	4.1633e+06	3.48281e+06	3.35157e+06	4.12017e+06	3.90781e+06	4.33779e+06	4.13305e+06	3.672e+06	3.27005e+06	3.66104e+06	2.96021e+06	3.79269e+06	3.39559e+06	3.27703e+06	0.643335	0.965084	-		AT2G13540		GO:0006370,GO:0005515,GO:0009887,GO:0009737,GO:0006412,GO:0005634,GO:0005634,GO:0000339,GO:0003729,GO:0048574,GO:0031053,GO:0005845,GO:0006412,GO:0006406,GO:0000398,GO:0005515,GO:0031053,GO:0006412,GO:0048574,GO:0000394,GO:0006370,GO:0031053,GO:0045292,GO:0045292,GO:0005846,GO:0000184,GO:0006406,GO:0000394,GO:0030529,GO:0006406,GO:0000398,GO:0000184
PSME_00006320-RA	PREDICTED: glutathione reductase, cytosolic	3.57295e+07	3.91355e+07	3.8865e+07	3.16804e+07	2.86126e+07	2.50312e+07	2.49643e+07	3.11853e+07	2.58537e+07	3.62086e+07	3.51844e+07	2.89302e+07	2.46032e+07	3.02892e+07	2.86693e+07	3.12484e+07	3.02927e+07	2.98144e+07	3.11208e+07	3.17317e+07	3.49069e+07	3.10809e+07	3.96174e+07	3.72755e+07	3.11421e+07	3.20559e+07	0.75777	1.02935	-		AT3G24170		GO:0006749,GO:0004362,GO:0050661,GO:0055114,GO:0005777,GO:0050660,GO:0005777,GO:0000305,GO:0045454,GO:0005737,GO:0005777,GO:0005777,GO:0005737,GO:0004362,GO:0005777,GO:0050660,GO:0005737,GO:0050661,GO:0005777,GO:0005777,GO:0005777,GO:0006749
PSME_00006322-RA	PREDICTED: imidazole glycerol phosphate synthase hisHF, chloroplastic isoform X1	8.24217e+06	8.47502e+06	1.08272e+07	9.57075e+06	5.16045e+06	5.5276e+06	5.41461e+06	5.2913e+06	3.5186e+06	3.83625e+06	3.6233e+06	3.555e+06	7.40879e+06	9.40646e+06	6.08953e+06	7.05863e+06	1.05441e+07	1.20752e+07	1.17968e+07	1.03979e+07	1.01241e+07	9.39641e+06	1.20295e+07	9.97563e+06	7.41839e+06	8.12488e+06	0.409965	1.09524	-		AT4G26900		GO:0000107,GO:0000105,GO:0009536,GO:0000107,GO:0009507,GO:0016833,GO:0009570,GO:0009570,GO:0000105,GO:0009507,GO:0000105,GO:0006541,GO:0006541,GO:0000105,GO:0009570,GO:0000105,GO:0009570,GO:0000105,GO:0009507
PSME_00006340-RA	Nucleic acid-binding, OB-fold-like protein	3.00081e+06	3.28825e+06	3.0736e+06	2.65927e+06	2.68836e+06	3.31967e+06	2.00484e+06	3.08867e+06	2.55623e+06	2.8842e+06	2.74409e+06	2.96686e+06	2.66854e+06	3.64887e+06	3.7146e+06	3.72012e+06	3.06113e+06	3.43291e+06	5.47032e+06	3.95063e+06	4.06851e+06	4.57302e+06	3.66837e+06	3.31647e+06	3.3833e+06	3.28137e+06	0.829357	0.969875	-		AT1G23750		GO:0008150
PSME_00006402-RA	PREDICTED: putative G3BP-like protein isoform X1	3.33452e+06	3.8631e+06	3.44594e+06	3.40352e+06	3.81397e+06	4.99869e+06	4.45233e+06	4.01846e+06	4.09422e+06	3.37798e+06	4.41111e+06	4.16986e+06	4.09393e+06	3.94852e+06	4.18961e+06	4.34992e+06	3.77275e+06	3.89285e+06	3.57062e+06	3.20008e+06	3.24284e+06	3.42429e+06	2.81683e+06	3.57103e+06	3.81118e+06	3.81047e+06	0.997444	0.999812	-		AT5G43960		GO:0005622,GO:0003729,GO:0006913,GO:0006810,GO:0003723
PSME_00006428-RA	PREDICTED: universal stress protein A-like protein isoform X2	1.19165e+06	1.6081e+06	1.58125e+06	1.42179e+06	1.95712e+06	2.05931e+06	1.83282e+06	2.46297e+06	2.94653e+06	3.08701e+06	3.23416e+06	2.52141e+06	1.14302e+06	1.90973e+06	1.76247e+06	1.42214e+06	1.21862e+06	1.03668e+06	1.50222e+06	967588	3.4469e+06	2.38828e+06	3.7559e+06	2.01521e+06	2.06428e+06	1.99742e+06	0.894505	0.96761	-		AT1G68300		GO:0006950,GO:0005737,GO:0016787
PSME_00006455-RA	PREDICTED: 65-kDa microtubule-associated protein 1	6.92541e+06	6.37601e+06	7.03562e+06	6.2865e+06	5.50684e+06	5.40379e+06	6.26636e+06	6.68574e+06	5.08529e+06	4.96102e+06	5.2059e+06	5.29741e+06	6.83006e+06	7.41523e+06	6.93864e+06	7.37875e+06	7.65658e+06	6.35526e+06	6.33345e+06	5.60543e+06	7.78396e+06	5.9161e+06	6.53528e+06	5.71968e+06	5.81254e+06	6.56275e+06	0.0600417	1.12907	-		AT5G55230		GO:0005874,GO:0010005,GO:0009524,GO:0005819,GO:0009524,GO:0005634,GO:0043622,GO:0005819,GO:0005515,GO:0001578,GO:0005874,GO:0000910,GO:0007020,GO:0008017,GO:0048528,GO:0046785,GO:0031116,GO:0009524,GO:0005634,GO:0055028,GO:0043622,GO:0051322,GO:0009524,GO:0009524,GO:0009524,GO:0005515,GO:0009524,GO:0009574,GO:0001578,GO:0008017,GO:0005938,GO:0055028,GO:0046983,GO:0000910,GO:0007020,GO:0008017,GO:…
PSME_00006462-RA	PREDICTED: nucleolar and coiled-body phosphoprotein 1-like	5.70147e+06	5.21525e+06	6.82625e+06	6.50198e+06	6.53651e+06	6.10507e+06	7.64142e+06	5.65198e+06	4.39383e+06	4.28683e+06	3.96941e+06	5.77357e+06	6.92265e+06	7.97159e+06	7.58375e+06	7.58783e+06	9.8007e+06	8.73301e+06	8.51945e+06	6.48158e+06	5.01428e+06	4.74892e+06	3.47304e+06	6.97245e+06	6.4948e+06	6.2784e+06	0.812394	0.966682	-		AT4G31880		GO:0005829,GO:0005634,GO:0009507,GO:0006281,GO:0005634,GO:0006281,GO:0009556,GO:0006281,GO:0007064,GO:0005634,GO:0000785,GO:0009556,GO:0007064
PSME_00006535-RA	Os08g0545300	8.32896e+06	7.90594e+06	8.91006e+06	7.60391e+06	6.87958e+06	8.5123e+06	8.18609e+06	1.32629e+07	6.81972e+06	1.16805e+07	1.07017e+07	6.3216e+06	8.07893e+06	8.01387e+06	1.0447e+07	8.28416e+06	9.09651e+06	1.27087e+07	1.08803e+07	8.78029e+06	2.37509e+07	9.55447e+06	1.85926e+07	1.51887e+07	9.62368e+06	1.07188e+07	0.710268	1.11379	-		AT5G51970		GO:0055114,GO:0009506,GO:0005886,GO:0005737,GO:0005829,GO:0031966,GO:0031966,GO:0008270,GO:0031966,GO:0031966,GO:0005737,GO:0005829
PSME_00006540-RA	PREDICTED: MICOS complex subunit Mic10	5.76675e+06	4.64604e+06	4.56525e+06	6.00524e+06	4.11604e+06	5.52062e+06	4.24521e+06	4.81539e+06	5.78686e+06	4.82665e+06	5.09181e+06	4.60691e+06	5.80259e+06	5.43659e+06	5.79584e+06	5.46378e+06	4.83609e+06	4.94903e+06	5.60444e+06	5.10254e+06	8.60121e+06	6.63544e+06	7.767e+06	6.53378e+06	5.10054e+06	5.7323e+06	0.298276	1.12386	-		AT1G22520		GO:0005634,GO:0005739,GO:0005634,GO:0003674,GO:0008150
PSME_00006579-RA	PREDICTED: exportin-1	3.91e+07	3.35171e+07	3.31603e+07	3.47047e+07	3.15597e+07	3.06301e+07	3.14477e+07	3.43844e+07	4.49949e+07	3.47301e+07	3.36397e+07	3.65197e+07	3.61706e+07	3.20511e+07	3.51315e+07	3.5882e+07	3.53464e+07	3.9787e+07	3.8404e+07	3.18819e+07	3.89521e+07	4.2508e+07	4.25862e+07	3.6592e+07	3.6913e+07	3.55236e+07	0.576772	0.962361	-		AT5G17020		GO:0046825,GO:0009860,GO:0031965,GO:0006611,GO:0000056,GO:0004872,GO:0005643,GO:0031965,GO:0005515,GO:0008536,GO:0005643,GO:0005829,GO:0051028,GO:0051028,GO:0000055,GO:0005634,GO:0009846,GO:0005643,GO:0009553,GO:0031965,GO:0009860,GO:0008565,GO:0009555,GO:0009408,GO:0005737,GO:0000056,GO:0005049,GO:0009408,GO:0000055,GO:0005515,GO:0005643,GO:0005634
PSME_00006584-RA	PREDICTED: dihydropyrimidine dehydrogenase	9.06719e+06	9.03932e+06	9.39756e+06	8.29856e+06	7.09829e+06	6.83558e+06	6.86517e+06	7.88883e+06	7.97685e+06	1.02214e+07	1.1106e+07	8.41318e+06	7.02375e+06	8.3891e+06	7.7527e+06	8.53142e+06	8.89686e+06	8.18868e+06	8.58417e+06	8.44457e+06	1.21631e+07	1.01483e+07	1.24357e+07	1.12861e+07	8.97896e+06	8.8888e+06	0.937135	0.989959	-		AT3G17810	PYD1	GO:0006212,GO:0009570,GO:0009570,GO:0019483,GO:0019483,GO:0009570,GO:0009507,GO:0043562,GO:0005886,GO:0006212,GO:0009536,GO:0009570,GO:0055114,GO:0006207,GO:0017113,GO:0006207,GO:0016627
PSME_00006592-RA	PREDICTED: probable ubiquitin conjugation factor E4	1.68741e+06	1.2998e+06	1.70002e+06	1.67231e+06	1.42962e+06	1.17782e+06	1.2837e+06	1.30242e+06	1.39779e+06	1.70986e+06	1.74288e+06	2.04654e+06	1.67206e+06	1.3907e+06	1.58617e+06	1.86395e+06	1.62169e+06	1.46053e+06	1.31502e+06	967731	1.62823e+06	1.45602e+06	1.77534e+06	1.68142e+06	1.53276e+06	1.53794e+06	0.975587	1.00338	-		AT5G15400		GO:0034450,GO:0030433,GO:0000209,GO:0030433,GO:0030433,GO:0005829,GO:0000151,GO:0000209,GO:0005634,GO:0000209,GO:0030433
PSME_00006609-RA	PREDICTED: heterogeneous nuclear ribonucleoprotein 1	7.97998e+06	7.1709e+06	7.80057e+06	7.93701e+06	6.21281e+06	8.60924e+06	7.99182e+06	7.09549e+06	2.38446e+06	1.66681e+06	1.46498e+06	1.45729e+06	7.68983e+06	7.31407e+06	5.84309e+06	7.0621e+06	1.06027e+07	9.84161e+06	8.10583e+06	8.91474e+06	5.89569e+06	6.15562e+06	5.24852e+06	7.49426e+06	5.5548e+06	7.09381e+06	0.0113845	1.27706	-		AT4G26650		GO:0005737,GO:0003729,GO:0005737,GO:0003723
PSME_00006612-RA	PREDICTED: polypyrimidine tract-binding protein homolog 3-like isoform X1	1.30662e+07	1.32912e+07	1.31798e+07	1.16102e+07	1.15569e+07	1.20236e+07	1.0856e+07	1.12976e+07	1.08786e+07	9.96899e+06	8.62221e+06	8.94751e+06	1.22939e+07	1.10366e+07	1.20678e+07	1.2145e+07	1.30982e+07	1.21337e+07	1.30155e+07	9.90215e+06	1.24887e+07	1.14182e+07	1.16471e+07	1.48061e+07	1.08208e+07	1.21741e+07	0.0480391	1.12506	-		AT1G43190		GO:0005634,GO:0043484,GO:0000932,GO:0006417,GO:0043484,GO:0005634,GO:0006397,GO:0006397,GO:0005634,GO:0003723,GO:0006417,GO:0005634,GO:0003729,GO:0005737,GO:0000932,GO:0008380,GO:0006417,GO:0008380
PSME_00006614-RA	PREDICTED: aldehyde dehydrogenase family 3 member H1	1.87e+06	1.56476e+06	1.77036e+06	1.82188e+06	1.17213e+06	1.0627e+06	1.65797e+06	1.69217e+06	1.43897e+06	1.37661e+06	1.3422e+06	1.54666e+06	1.70158e+06	1.85162e+06	1.47374e+06	1.53817e+06	869182	767394	907281	989431	1.74224e+06	1.42412e+06	1.98402e+06	1.05519e+06	1.15472e+06	1.58642e+06	0.00553021	1.37386	-		AT1G44170		GO:0005773,GO:0009269,GO:0055114,GO:0006081,GO:0016020,GO:0016020,GO:0009651,GO:0016020,GO:0006081,GO:0009737,GO:0009269,GO:0009506,GO:0005773,GO:0009651,GO:0004028,GO:0004028,GO:0005794,GO:0005737,GO:0009536,GO:0005773,GO:0005737,GO:0005773,GO:0005783,GO:0005794,GO:0005783,GO:0005794,GO:0004030,GO:0004029,GO:0004029
PSME_00006615-RA	PREDICTED: DNA replication licensing factor MCM7-like isoform X2	9.69491e+06	8.52916e+06	8.24441e+06	1.00479e+07	7.25187e+06	8.44242e+06	7.84787e+06	6.24948e+06	8.13586e+06	5.56844e+06	5.84449e+06	9.03112e+06	9.11116e+06	8.79633e+06	8.17581e+06	8.22117e+06	1.11245e+07	1.02947e+07	1.13784e+07	1.18696e+07	6.15773e+06	7.35094e+06	5.53137e+06	7.28875e+06	9.15588e+06	7.93383e+06	0.137804	0.866528	-		AT4G02060		GO:0006270,GO:0006270,GO:0000347,GO:0008283,GO:0006268,GO:0000347,GO:0003677,GO:0000790,GO:0006268,GO:0008283,GO:0000790,GO:0006351,GO:0005515,GO:0006270,GO:0046872,GO:0006355,GO:0010182,GO:0005515,GO:0005634,GO:0006270,GO:0005524,GO:0003678,GO:0003677,GO:0005515,GO:0006355,GO:0005524,GO:0000790,GO:0005634,GO:0005737,GO:0005515,GO:0005524,GO:0005524,GO:0006268,GO:0008094,GO:0006270,GO:0006268,GO:…
PSME_00006653-RA	PREDICTED: 3-ketoacyl-CoA thiolase 2, peroxisomal isoform X1	1.50667e+06	1.43358e+06	1.68414e+06	1.17682e+06	2.47318e+06	2.13891e+06	2.32857e+06	2.1111e+06	1.98446e+06	3.27063e+06	3.06247e+06	2.59066e+06	1.23071e+06	1.15781e+06	1.17171e+06	1.01454e+06	2.03557e+06	3.76175e+06	1.89265e+06	2.01527e+06	956594	487472	817460	1.15044e+06	2.57668e+06	1.42748e+06	0.000727203	0.554	1ry>2ry	3ry>2ry	AT2G33150	PKT3	GO:0019395,GO:0005777,GO:0009789,GO:0006635,GO:0009507,GO:0009611,GO:0010111,GO:0003988,GO:0009514,GO:0003988,GO:0009514,GO:0005777,GO:0005739,GO:0005777,GO:0019395,GO:0003988,GO:0005774,GO:0031408,GO:0016020,GO:0005777,GO:0009695,GO:0009695,GO:0006635,GO:0005730,GO:0005774,GO:0005774,GO:0005777,GO:0009789,GO:0005739,GO:0031408,GO:0005730,GO:0005777
PSME_00006659-RA	PREDICTED: heat shock 70 kDa protein 14-like	849780	844515	888800	916016	624061	569615	754715	575501	710253	686858	663077	566331	363594	416498	463268	528200	612266	350270	631034	579610	656821	717846	556514	474828	599962	637536	0.743005	1.06263	-		AT1G79930		GO:0005634,GO:0009408,GO:0006457,GO:0005634,GO:0005634,GO:0009408,GO:0005634,GO:0046686,GO:0005515,GO:0005829,GO:0005737,GO:0005829,GO:0046686,GO:0005524,GO:0005524,GO:0005829,GO:0005737,GO:0005886,GO:0005886
PSME_00006668-RA	PREDICTED: nuclear pore complex protein NUP155	2.37373e+06	2.22389e+06	2.19355e+06	2.35634e+06	1.74241e+06	1.50638e+06	1.74946e+06	1.71128e+06	2.09304e+06	1.80312e+06	1.66921e+06	2.39951e+06	2.37849e+06	2.32571e+06	2.19353e+06	2.17761e+06	2.77643e+06	2.22332e+06	2.58977e+06	1.813e+06	1.90802e+06	1.77477e+06	1.94944e+06	2.40413e+06	2.17093e+06	2.06055e+06	0.537588	0.949156	-		AT1G14850		GO:0005634,GO:0006405,GO:0005515,GO:0009506,GO:0005886,GO:0017056,GO:0005643,GO:0005730,GO:0005643,GO:0005730,GO:0005886,GO:0005487,GO:0006606,GO:0036228,GO:0006913,GO:0044611,GO:0006405,GO:0044611,GO:0009507,GO:0036228,GO:0000972
PSME_00006679-RA	PREDICTED: alcohol dehydrogenase class-3-like	1.89655e+07	1.79911e+07	2.2998e+07	1.64984e+07	2.43912e+07	1.85047e+07	2.0464e+07	2.63574e+07	4.42681e+07	5.51897e+07	4.06558e+07	2.56863e+07	1.27041e+07	1.59723e+07	1.48346e+07	1.33104e+07	1.54511e+07	1.6471e+07	1.35983e+07	1.42828e+07	1.63091e+07	1.55253e+07	1.75772e+07	1.33763e+07	2.82004e+07	1.78612e+07	0.00451401	0.633368	1ry>2ry		AT5G43940	HOT5	GO:0051903,GO:0008270,GO:0010286,GO:0046292,GO:0008219,GO:0005737,GO:0046292,GO:0080007,GO:0005777,GO:0005737,GO:0009611,GO:0051903,GO:0048316,GO:0005777,GO:0046292,GO:0051903,GO:0006069,GO:0005777,GO:0005777,GO:0005737,GO:0051903,GO:0055114,GO:0005829,GO:0010286,GO:0004022,GO:0046292
PSME_00006683-RA	PREDICTED: caffeic acid 3-O-methyltransferase	263870	309045	252585	228681	587498	471089	261647	283826	327635	494914	643146	919399	112431	265239	208890	187295	223857	235525	153172	233523	86948.7	104613	128119	223028	403896	248425	0.0597405	0.615072	-		AT5G54160	OMT1	GO:0030755,GO:0009506,GO:0047763,GO:0009809,GO:0047763,GO:0102822,GO:0030187,GO:0017096,GO:0051555,GO:0005634,GO:0005886,GO:0005829,GO:0046983,GO:0030187,GO:0033799,GO:0009809,GO:0005737,GO:0030744,GO:0032259
PSME_00006700-RA	U3 small nucleolar RNA-associated protein 10 and NUC211 domain-containing protein, putative isoform 1	740491	610480	645722	879837	297174	367879	476498	411544	723914	220473	231531	480843	558362	494992	421082	508147	532610	479052	581523	489282	460920	578116	397146	556283	467404	525292	0.552956	1.12385	-		AT3G06530		GO:0005773,GO:0005634,GO:0005634,GO:0005773,GO:0009507,GO:0005515,GO:0005634
PSME_00006706-RA	PREDICTED: acyl-coenzyme A oxidase 4, peroxisomal	925823	946113	788583	808768	488727	531327	419691	389040	680505	482768	658880	423394	447917	705029	527854	468756	927218	476827	746664	507611	761294	426944	545743	584584	612983	610387	0.984537	0.995765	-		AT3G51840		GO:0005777,GO:0005777,GO:0046459,GO:0009793,GO:0006635,GO:0009514,GO:0016491,GO:0005777,GO:0003997,GO:0050660,GO:0006635,GO:0006635,GO:0005777,GO:0003997,GO:0005777,GO:0005739,GO:0006635,GO:0009514,GO:0046459,GO:0050660,GO:0003995,GO:0005777
PSME_00006747-RA	PREDICTED: 60S ribosomal protein L15-1	5.20133e+06	4.69085e+06	5.66971e+06	5.09234e+06	4.93067e+06	6.97203e+06	6.37723e+06	4.93758e+06	4.85296e+06	3.79279e+06	4.33012e+06	4.82652e+06	5.74352e+06	4.86216e+06	5.17444e+06	4.33181e+06	5.69761e+06	5.85586e+06	5.39707e+06	4.93809e+06	6.32288e+06	5.44441e+06	5.55586e+06	6.56951e+06	4.96138e+06	5.49227e+06	0.21778	1.10701	-		AT4G16720		GO:0022626,GO:0022626,GO:0003735,GO:0005774,GO:0022625,GO:0022626,GO:0022625,GO:0022625,GO:0005886,GO:0022626,GO:0022626,GO:0006412,GO:0022626,GO:0006412,GO:0005829,GO:0022625,GO:0022626,GO:0022626,GO:0022626,GO:0005774,GO:0022626,GO:0006412,GO:0022626,GO:0022626,GO:0005774,GO:0005840,GO:0005737
PSME_00006766-RA	PREDICTED: acyl-coenzyme A thioesterase 9, mitochondrial	2.882e+06	2.08045e+06	2.23145e+06	2.32888e+06	1.97983e+06	1.61483e+06	1.39754e+06	1.67651e+06	1.7003e+06	1.5102e+06	1.88289e+06	2.1915e+06	1.78882e+06	1.942e+06	1.63817e+06	2.41144e+06	1.48799e+06	2.14974e+06	1.40006e+06	1.6178e+06	1.67247e+06	1.71431e+06	1.67465e+06	1.59581e+06	1.74256e+06	1.91432e+06	0.479713	1.09857	-		AT5G48370		GO:0005777,GO:0005777,GO:0016788,GO:0009507,GO:0009507,GO:0047617,GO:0016853
PSME_00006773-RA	PREDICTED: dolichyl-diphosphooligosaccharide--protein glycosyltransferase subunit STT3A	915806	911678	834678	820373	709910	478210	556074	401425	378519	752371	670478	416199	508848	460773	423425	474198	714050	1.02167e+06	1.16138e+06	773881	959800	998956	995245	827852	736068	704828	0.841285	0.957558	-		AT5G19690		GO:0008250,GO:0008250,GO:0006486,GO:0018279,GO:0018279,GO:0008250,GO:0009507,GO:0018279,GO:0043687,GO:0009651,GO:0005783,GO:0004576,GO:0009651,GO:0006486,GO:0004579,GO:0004576,GO:0047484,GO:0008250,GO:0005886,GO:0047484,GO:0016021,GO:0005783,GO:0016021,GO:0043687,GO:0016020,GO:0006486,GO:0043687
PSME_00006791-RA	non-symbiotic hemoglobin, putative	1.00673e+07	9.08602e+06	1.03045e+07	6.97465e+06	1.31094e+07	1.13437e+07	1.07566e+07	1.67514e+07	1.30834e+07	2.39107e+07	1.98942e+07	1.31909e+07	9.74329e+06	9.04912e+06	1.305e+07	9.24012e+06	7.02028e+06	7.68392e+06	6.36406e+06	6.69187e+06	1.67022e+07	9.91681e+06	1.37185e+07	1.56399e+07	1.22299e+07	1.15908e+07	0.779567	0.947744	-		AT2G16060	HB1	GO:0019825,GO:0009506,GO:0001666,GO:0001666,GO:0020037,GO:0005737,GO:0005886,GO:0046872,GO:0005618,GO:0005829
PSME_00006847-RA	PREDICTED: probable linoleate 9S-lipoxygenase 5 isoform X1	478257	257698	375477	402897	239779	463676	536287	477773	788563	556063	352630	462755	359178	456272	537143	387129	590545	475368	801605	474433	847205	592283	693012	653702	562745	484861	0.488667	0.861599	-		AT1G55020		GO:0009536,GO:0009695,GO:0010311,GO:0009695,GO:1990136,GO:0040007,GO:0006952,GO:0034440,GO:0009816,GO:0009753,GO:0009816,GO:0005737,GO:0048364,GO:0031408,GO:0046872,GO:0009737,GO:0030397,GO:0034440,GO:0030397,GO:0031408,GO:0009611,GO:1990136
PSME_00006851-RA	PREDICTED: probable linoleate 9S-lipoxygenase 5 isoform X1	160836	447768	319319	575476	15078.9	21549.7	28314.8	36017.6	117381	64617.8	35611.7	16908.6	19818	206044	130748	133120	19329.7	88500.8	29986.2	85494.8	14544.2	40832.5	28392	43219.5	57228.9	138817	0.36079	2.42565	-		AT1G55020	LOX1	GO:0009536,GO:0009695,GO:0010311,GO:0009695,GO:1990136,GO:0040007,GO:0006952,GO:0034440,GO:0009816,GO:0009753,GO:0009816,GO:0005737,GO:0048364,GO:0031408,GO:0046872,GO:0009737,GO:0030397,GO:0034440,GO:0030397,GO:0031408,GO:0009611,GO:1990136
PSME_00006858-RA	PREDICTED: protein argonaute 4B	474198	281311	373705	654503	620078	638487	884869	652280	597244	390783	208879	342300	660163	559336	558846	960347	1.55792e+06	1.37365e+06	1.32031e+06	1.11227e+06	253082	563186	604171	942964	862918	605095	0.0417187	0.70122	-		AT2G27040		GO:0006342,GO:0030422,GO:0006342,GO:0005730,GO:0006306,GO:0005515,GO:0031048,GO:0005654,GO:0006351,GO:0051607,GO:0006306,GO:0006342,GO:0030422,GO:0005634,GO:0030529,GO:0051567,GO:0031048,GO:0006342,GO:0006417,GO:0006417,GO:0016458,GO:0006417,GO:0015030,GO:0031048,GO:0016458,GO:0005730,GO:0051567,GO:0051567,GO:0006342,GO:0005515,GO:0031048,GO:0030422,GO:0051567,GO:0006306,GO:0035197,GO:0005719,GO:…
PSME_00006859-RA	PREDICTED: ubiquitin carboxyl-terminal hydrolase 13 isoform X1	1.25561e+06	1.56047e+06	1.72168e+06	1.405e+06	1.164e+06	1.03342e+06	1.15615e+06	1.12072e+06	741863	860941	928849	610906	1.30319e+06	1.09984e+06	1.23143e+06	1.08676e+06	1.16248e+06	1.36881e+06	1.18789e+06	1.12699e+06	1.28738e+06	1.1026e+06	870778	1.13533e+06	998591	1.2209e+06	0.0623426	1.22262	-		AT5G06600		GO:0005829,GO:0005634,GO:0016579,GO:0005515,GO:0006511,GO:0036459,GO:0005737,GO:0005829,GO:0006511,GO:0009867,GO:0016579,GO:0016579,GO:0004843,GO:0009867,GO:0005634,GO:0005634,GO:0009867,GO:0036459,GO:0009867,GO:0005515,GO:0006511,GO:0004843,GO:0005634
PSME_00006860-RA	PREDICTED: ubiquitin carboxyl-terminal hydrolase 13 isoform X1	1.71025e+06	1.90044e+06	1.98369e+06	1.9136e+06	1.72731e+06	1.75735e+06	1.36205e+06	1.65851e+06	1.48974e+06	1.57368e+06	1.88054e+06	1.62863e+06	1.8912e+06	1.81412e+06	1.66724e+06	1.85325e+06	2.07159e+06	2.45053e+06	2.34849e+06	1.68626e+06	1.61528e+06	1.93173e+06	1.80584e+06	1.43036e+06	1.89118e+06	1.75139e+06	0.284795	0.926082	-		AT3G11910		GO:0005515,GO:0004843,GO:0009867,GO:0036459,GO:0009867,GO:0016579,GO:0016579,GO:0005634,GO:0006511,GO:0005634,GO:0005829,GO:0004843,GO:0006511,GO:0005515,GO:0005634,GO:0016579,GO:0009867,GO:0009867,GO:0009506,GO:0005737,GO:0036459,GO:0006511
PSME_00006887-RA	not_annotated	288808	83873.1	213565	252249	35584.1	70772.2	62767.1	48212.2	107687	83983.6	87178.5	133537	427710	386863	470274	355095	290822	297457	397849	300574	485142	541619	389987	419537	212386	283254	0.269753	1.33367	-		no homologue found
PSME_00006921-RA	PREDICTED: N-alpha-acetyltransferase 16, NatA auxiliary subunit-like	2.95985e+06	2.66047e+06	2.47492e+06	3.17143e+06	2.23576e+06	2.3783e+06	1.98918e+06	1.94891e+06	1.77858e+06	1.72895e+06	2.0529e+06	1.88392e+06	2.34547e+06	2.34634e+06	2.2662e+06	1.88844e+06	2.4891e+06	2.14584e+06	2.47389e+06	2.69379e+06	2.03777e+06	2.70964e+06	1.65216e+06	1.99965e+06	2.15587e+06	2.31653e+06	0.511862	1.07452	-		AT1G80410		GO:0031415,GO:0005829,GO:0004596,GO:0016020,GO:0005829,GO:0017196,GO:0009506,GO:0017196,GO:0009414,GO:0031415,GO:0005634,GO:0009793,GO:0017196,GO:0009793,GO:0009414
PSME_00006922-RA	PREDICTED: N-alpha-acetyltransferase 15, NatA auxiliary subunit-like isoform X2	1.68094e+07	1.46824e+07	1.90326e+07	1.49251e+07	1.42611e+07	1.02462e+07	1.37034e+07	1.39663e+07	1.34077e+07	1.10399e+07	1.1411e+07	1.1314e+07	1.27415e+07	1.05006e+07	1.65967e+07	1.53897e+07	1.78681e+07	1.52094e+07	2.12293e+07	1.38943e+07	1.46126e+07	1.82822e+07	1.54944e+07	1.38868e+07	1.44217e+07	1.46957e+07	0.877488	1.019	-		AT1G80410		GO:0031415,GO:0005829,GO:0004596,GO:0016020,GO:0005829,GO:0017196,GO:0009506,GO:0017196,GO:0009414,GO:0031415,GO:0005634,GO:0009793,GO:0017196,GO:0009793,GO:0009414
PSME_00006929-RA	PREDICTED: ras-related protein RABD1	1.59017e+07	1.65643e+07	1.78093e+07	1.48136e+07	1.99241e+07	2.10483e+07	1.85838e+07	1.71729e+07	1.30786e+07	1.9719e+07	1.20037e+07	1.17434e+07	1.87583e+07	2.22324e+07	2.51015e+07	2.28151e+07	2.12854e+07	2.51639e+07	2.95347e+07	3.01204e+07	2.73048e+07	2.45889e+07	2.40953e+07	2.321e+07	2.03311e+07	2.06203e+07	0.925943	1.01422	-		AT1G02130		GO:0003924,GO:0006888,GO:0006888,GO:0005886,GO:0032588,GO:0032588,GO:0005794,GO:0046686,GO:0005789,GO:0032588,GO:0005525,GO:0005789,GO:0005773,GO:0005525,GO:0005773,GO:0000139,GO:0005789,GO:0000139,GO:0015031,GO:0005525,GO:0000139,GO:0032588,GO:0005789,GO:0000139,GO:0005525
PSME_00006930-RA	translation elongation factor G, putative	1.16828e+06	962972	1.00799e+06	990880	612275	627517	666726	738901	840121	660189	902387	1.26357e+06	1.6628e+06	1.65319e+06	1.4235e+06	1.4404e+06	1.50838e+06	1.13169e+06	1.63182e+06	1.1346e+06	1.58882e+06	901622	1.37598e+06	1.40923e+06	1.13409e+06	1.13944e+06	0.979659	1.00472	-		AT1G62750		GO:0009941,GO:0005525,GO:0006414,GO:0006414,GO:0009845,GO:0005525,GO:0003746,GO:0009570,GO:0009658,GO:0009570,GO:0005524,GO:0009570,GO:0009507,GO:0009570,GO:0005524,GO:0009941,GO:0009507,GO:0003924,GO:0009570,GO:0009570,GO:0009941,GO:0009570,GO:0009570,GO:0009941,GO:0009507,GO:0009570,GO:0008135,GO:0005739,GO:0009507,GO:0009791,GO:0009570,GO:0005525,GO:0006414,GO:0003746,GO:0005525,GO:0009570,GO:…
PSME_00006933-RA	PREDICTED: polyadenylate-binding protein RBP47 isoform X2	3.01448e+06	2.84609e+06	2.96358e+06	2.70498e+06	2.08996e+06	2.37444e+06	2.09168e+06	2.41493e+06	2.42303e+06	1.78166e+06	2.53748e+06	2.66398e+06	2.83035e+06	2.78815e+06	2.95336e+06	3.18998e+06	2.70407e+06	2.4296e+06	2.28635e+06	2.44181e+06	2.46922e+06	2.06464e+06	2.40925e+06	2.47324e+06	2.4085e+06	2.6049e+06	0.309056	1.08154	-		AT3G19130		GO:0005829,GO:0010494,GO:0003723,GO:0006397,GO:0006397,GO:0005634,GO:0003729,GO:0008143,GO:0010494
PSME_00006942-RA	PREDICTED: caffeoyl-CoA O-methyltransferase	4.54434e+06	4.66302e+06	2.9919e+06	2.14891e+06	3.11812e+06	3.01208e+06	2.44222e+06	2.24285e+06	1.68043e+06	4.07688e+06	3.97612e+06	3.04315e+06	2.18824e+06	3.0789e+06	2.48626e+06	2.73922e+06	4.09857e+06	3.59807e+06	3.61345e+06	4.15439e+06	2.51588e+06	2.66994e+06	3.03218e+06	2.52273e+06	3.53013e+06	2.8998e+06	0.203936	0.821442	-		AT4G34050		GO:0009805,GO:0009809,GO:0005634,GO:0046686,GO:0046872,GO:0005634,GO:0008171,GO:0009805,GO:0046686,GO:0032259,GO:0032259,GO:0042409,GO:0009809,GO:0005829
PSME_00006949-RA	PREDICTED: translational activator GCN1-like isoform X1	1.2981e+06	1.21703e+06	1.45989e+06	1.39462e+06	1.50762e+06	1.02656e+06	1.12519e+06	1.31889e+06	2.18434e+06	935772	800125	872383	698099	662195	595333	500336	639489	633884	611363	644028	850461	647398	769658	536650	915173	975501	0.830568	1.06592	-		AT1G64790		GO:0009627,GO:0005634,GO:0009507,GO:0005829,GO:0042742,GO:0005634,GO:0009627,GO:0042742,GO:0016020
PSME_00006951-RA	PREDICTED: translational activator GCN1	3.52854e+06	3.13849e+06	2.74354e+06	2.83343e+06	3.4285e+06	2.80541e+06	2.52925e+06	2.83076e+06	3.51608e+06	2.81729e+06	3.20584e+06	2.93055e+06	2.57981e+06	2.36483e+06	2.20582e+06	2.82402e+06	2.68387e+06	2.59521e+06	2.79692e+06	2.30334e+06	2.80334e+06	3.25406e+06	2.7009e+06	2.59293e+06	2.85614e+06	2.82273e+06	0.900161	0.988301	-		AT1G64790		GO:0009627,GO:0005634,GO:0009507,GO:0005829,GO:0042742,GO:0005634,GO:0009627,GO:0042742,GO:0016020
PSME_00006963-RA	PREDICTED: DNA (cytosine-5)-methyltransferase 1-like isoform X2	315741	172502	222604	203054	171388	133223	126137	193949	228298	70350.3	183940	146440	310092	394177	189665	284765	412675	260207	347273	211201	51909.7	153064	94101.9	214336	232548	201919	0.600223	0.86829	-		AT4G19020		GO:0006355,GO:0006355,GO:0010426,GO:0090116,GO:0034605,GO:0003677,GO:0006306,GO:0003886,GO:0090116,GO:0090116,GO:0005634,GO:0006306,GO:0006351,GO:0003682,GO:0005634,GO:0003677,GO:0016569,GO:0034605,GO:0005634,GO:0010426,GO:0003886,GO:0016569,GO:0006355,GO:0010426,GO:0006306,GO:0034605
PSME_00006965-RA	Actin-like ATPase superfamily protein isoform 1	3.38463e+06	2.92847e+06	2.71431e+06	3.12679e+06	4.2361e+06	3.55285e+06	4.43584e+06	5.53512e+06	5.37516e+06	5.39949e+06	4.83562e+06	3.09284e+06	2.01902e+06	2.57632e+06	2.90621e+06	2.97079e+06	2.94714e+06	3.18431e+06	2.93098e+06	3.53004e+06	5.8086e+06	3.23837e+06	4.84102e+06	3.95961e+06	3.91195e+06	3.63963e+06	0.677756	0.930387	-		AT1G80460		GO:0042742,GO:0010188,GO:0019563,GO:0004370,GO:0005829,GO:0005739,GO:0005524,GO:0002237,GO:0006072,GO:0005975,GO:0004370,GO:0019563,GO:0004370,GO:0005739,GO:0006641,GO:0019563,GO:0006072,GO:0004370,GO:0080167,GO:0019563,GO:0009617,GO:0004370,GO:0042742,GO:0019200,GO:0005975,GO:0004370,GO:0006641,GO:0046167,GO:0042742,GO:0016310,GO:0005524,GO:0005829,GO:0042742,GO:0046167,GO:0005739,GO:0016310
PSME_00006966-RA	PREDICTED: glycerol kinase	19663.7	119739	45292.4	49482.2	148201	130630	54586.4	161129	215866	234102	108568	0	19860.4	11695.6	67413.3	111820	46208.1	106036	164391	66446.8	155504	81286.2	31688.4	152030	117702	85001.4	0.168631	0.722173	-		AT1G80460		GO:0042742,GO:0010188,GO:0019563,GO:0004370,GO:0005829,GO:0005739,GO:0005524,GO:0002237,GO:0006072,GO:0005975,GO:0004370,GO:0019563,GO:0004370,GO:0005739,GO:0006641,GO:0019563,GO:0006072,GO:0004370,GO:0080167,GO:0019563,GO:0009617,GO:0004370,GO:0042742,GO:0019200,GO:0005975,GO:0004370,GO:0006641,GO:0046167,GO:0042742,GO:0016310,GO:0005524,GO:0005829,GO:0042742,GO:0046167,GO:0005739,GO:0016310
PSME_00006978-RA	PREDICTED: nucleolin	4.12717e+07	4.46783e+07	4.21235e+07	3.94703e+07	2.87892e+07	2.57025e+07	2.79393e+07	2.78258e+07	3.01914e+07	2.68219e+07	3.02285e+07	3.04835e+07	4.88599e+07	5.67378e+07	4.74922e+07	5.71104e+07	6.3736e+07	6.43477e+07	6.18371e+07	4.94417e+07	4.79774e+07	3.52313e+07	2.98928e+07	4.78165e+07	4.4636e+07	4.05574e+07	0.341177	0.908626	-		AT2G44710		GO:0003723
PSME_00007036-RA	PREDICTED: serpin-ZX	1.19527e+07	1.17299e+07	1.10932e+07	9.88987e+06	9.89537e+06	1.04166e+07	8.20677e+06	1.11611e+07	9.46465e+06	1.05741e+07	9.80573e+06	9.25337e+06	9.51933e+06	9.38726e+06	1.03447e+07	9.49675e+06	1.26026e+07	1.27745e+07	1.38088e+07	1.20126e+07	1.45184e+07	1.06487e+07	1.57918e+07	1.50011e+07	1.1287e+07	1.11908e+07	0.944445	0.991477	-		AT1G47710		GO:0006508,GO:0005515,GO:0005615,GO:0008233,GO:0005576,GO:0004867,GO:0005615,GO:0004867,GO:0048046,GO:0005737,GO:0004869
PSME_00007040-RA	PREDICTED: aspartic proteinase nepenthesin-2	579507	1.07858e+06	678280	686689	702856	593516	1.06605e+06	856909	564418	1.10683e+06	1.00677e+06	724631	325727	420245	508341	450830	596253	449774	408565	645847	1.09605e+06	1.6889e+06	1.37998e+06	672525	687887	799061	0.636422	1.16162	-		AT3G25700		GO:0005576,GO:0005576
PSME_00007049-RA	PREDICTED: ADP,ATP carrier protein 1, mitochondrial-like	1.83516e+06	2.60525e+06	2.55785e+06	2.37986e+06	2.36529e+06	2.62757e+06	2.76409e+06	1.94958e+06	1.90058e+06	1.88075e+06	1.16755e+06	1.20842e+06	1.24742e+06	1.5907e+06	1.70157e+06	1.69377e+06	1.62648e+06	1.91525e+06	1.82554e+06	1.78721e+06	1.80037e+06	1.96604e+06	1.50808e+06	1.56679e+06	1.66397e+06	2.00996e+06	0.163818	1.20793	-		AT4G28390		GO:0006810,GO:0005739,GO:0016020,GO:0005743,GO:0016021,GO:0005743,GO:0005743,GO:0005743,GO:0005743,GO:0005743,GO:0009941,GO:0015865,GO:0005471,GO:0005471,GO:0016020,GO:0009941,GO:0006839,GO:0005739,GO:0009941,GO:0046902,GO:0046902,GO:0009941,GO:0055085,GO:0005743,GO:0046902,GO:0005743,GO:0005739
PSME_00007084-RA	PREDICTED: probable glucan 1,3-beta-glucosidase A-like	118171	316631	91856.4	203777	105314	58193.9	35719.3	22617.2	59045.8	74421.7	79926.2	294795	116374	106039	72211.3	131427	92711.6	146664	186338	140796	73061.9	92363.4	88348.1	41924.5	134337	104627	0.552433	0.778836	-		no homologue found
PSME_00007088-RA	PREDICTED: probable phosphomevalonate kinase	582098	487522	640237	667325	798616	640277	578855	606685	592121	367734	333822	277036	327699	317802	464481	360730	310805	425574	386276	464342	221479	438649	303940	537977	394714	498398	0.203881	1.26268	-		AT1G31910		GO:0005777,GO:0019287,GO:0004631,GO:0005737,GO:0016126,GO:0019287,GO:0004631,GO:0005777,GO:0005524,GO:0005737,GO:0005524,GO:0016310,GO:0016310
PSME_00007090-RA	PREDICTED: probable phosphomevalonate kinase	1.23941e+06	1.22258e+06	941695	1.01322e+06	1.14651e+06	1.02296e+06	925668	1.14419e+06	1.37485e+06	1.35391e+06	1.71901e+06	1.61492e+06	730869	988836	827127	1.08333e+06	794463	986814	729299	851136	642660	844637	875560	699638	1.17805e+06	959306	0.047126	0.814317	-		AT1G31910		GO:0005777,GO:0019287,GO:0004631,GO:0005737,GO:0016126,GO:0019287,GO:0004631,GO:0005777,GO:0005524,GO:0005737,GO:0005524,GO:0016310,GO:0016310
PSME_00007098-RA	uninformative	678596	664551	621641	900898	596102	823180	730909	833765	635076	497117	777796	965831	1.36225e+06	1.17504e+06	1.17112e+06	1.18688e+06	960677	747111	855060	632330	1.54824e+06	1.0542e+06	1.24851e+06	1.02408e+06	758875	976248	0.158838	1.28644	-		AT3G23370		GO:0009507,GO:0008150,GO:0009507
PSME_00007157-RA	PREDICTED: bark storage protein A-like isoform X1	7315.51	23361	197.306	85079.3	732545	439496	673962	943629	2.20045e+06	2.74523e+06	2.43616e+06	2.35284e+06	72012.2	129155	154589	39189.4	39219.1	20884.5	44394.4	33496.8	0	50570.7	24581.1	8399.02	1.23408e+06	211505	2.62522e-10	0.171386	1ry>2ry	3ry>2ry	AT4G28940	F25O24.60	GO:0005886
PSME_00007173-RA	PREDICTED: serine/threonine-protein phosphatase PP2A catalytic subunit	1.0768e+06	1.148e+06	958555	941572	1.20578e+06	1.13439e+06	1.19316e+06	912721	753367	701829	790559	886757	900287	1.09297e+06	891995	1.20433e+06	1.22628e+06	1.59932e+06	1.92104e+06	1.24971e+06	1.13599e+06	1.06548e+06	1.33508e+06	1.23127e+06	1.14111e+06	1.08927e+06	0.671373	0.954575	-		AT3G58500		GO:0046872,GO:0006470,GO:0006470,GO:0005515,GO:0005737,GO:0006470,GO:0005730,GO:0005737,GO:0005634,GO:0004721,GO:0004722,GO:0005730,GO:0005634,GO:0006470,GO:0000159,GO:0005829,GO:0006952,GO:0005737,GO:0006470,GO:0006470
PSME_00007175-RA	PREDICTED: 14-3-3-like protein GF14 iota	2.79857e+07	2.88928e+07	3.28803e+07	2.88012e+07	2.85046e+07	3.15729e+07	2.67744e+07	2.63642e+07	2.43556e+07	2.89535e+07	2.45688e+07	2.48003e+07	2.76289e+07	3.06073e+07	2.3898e+07	2.78563e+07	2.53539e+07	2.94284e+07	2.64183e+07	3.21426e+07	2.46532e+07	2.96396e+07	2.30907e+07	2.9176e+07	2.70027e+07	2.80204e+07	0.589445	1.03769	-		AT1G26480		GO:0005737,GO:0005737,GO:0019904,GO:0005634,GO:0045309
PSME_00007202-RA	PREDICTED: protein BONZAI 3	1.32279e+08	1.20167e+08	1.26218e+08	1.42697e+08	1.50795e+08	1.51037e+08	1.48229e+08	1.46085e+08	2.06179e+08	1.95305e+08	2.07634e+08	2.58667e+08	1.53778e+08	1.59158e+08	1.57922e+08	1.73555e+08	1.85874e+08	1.77691e+08	1.82741e+08	1.6489e+08	1.196e+08	1.12223e+08	9.55033e+07	1.3772e+08	1.97372e+08	1.39185e+08	0.000149236	0.705192	-		AT2G32910		GO:0003674,GO:0005737,GO:0008150
PSME_00007228-RA	PREDICTED: pumilio homolog 2-like	410808	337786	304073	322252	122643	96989.5	177812	235982	277380	245025	243133	272851	326279	300854	366882	387873	481591	271061	298064	291107	462501	411042	499621	258847	297527	313890	0.741051	1.055	-		AT2G29200		GO:0003729,GO:0005737,GO:0006417,GO:0003729,GO:0006417,GO:0003723,GO:0006417
PSME_00007237-RA	PREDICTED: embryonic protein DC-8	792922	293772	589751	538592	686789	719364	805647	708998	507175	648342	441207	513663	578362	534196	402293	456345	1.00772e+06	1.20251e+06	1.20956e+06	1.00051e+06	211402	168094	60538.1	655202	816336	512642	0.00809123	0.627979	1ry>2ry		AT2G18340	T30D6.15	GO:0005773,GO:0003674,GO:0005773,GO:0005576,GO:0005783,GO:0009793
PSME_00007262-RA	PREDICTED: bilirubin oxidase-like	128350	127596	110652	113121	45144.6	29754.2	49159.2	44576	53513.7	69493.3	55479.2	52391.9	91549.6	51566.5	109110	55949.6	116146	60847.1	101998	107236	193965	182271	179837	123877	77138.1	102280	0.275385	1.32593	-		AT1G23010		GO:0016036,GO:0016036,GO:0016036,GO:0080167,GO:0005783,GO:0005507,GO:0016036,GO:0016036,GO:0010073,GO:0016036,GO:0016722,GO:0005576,GO:0016682
PSME_00007276-RA	PREDICTED: polyribonucleotide nucleotidyltransferase 2, mitochondrial	2.29332e+06	2.13605e+06	2.78259e+06	2.42437e+06	1.1481e+06	1.4471e+06	1.5478e+06	1.37075e+06	1.18302e+06	844971	837695	921760	2.03523e+06	2.32504e+06	2.73899e+06	2.77737e+06	2.48683e+06	2.44428e+06	2.7985e+06	1.72369e+06	2.28639e+06	2.02721e+06	2.22847e+06	1.67344e+06	1.65509e+06	2.07764e+06	0.0402031	1.2553	-		AT5G14580		GO:0004654,GO:0006364,GO:0008033,GO:0003723,GO:0000957,GO:0006397,GO:0000963,GO:0006364,GO:0000957,GO:0000175,GO:0000963,GO:0008033,GO:0006402,GO:0003723,GO:0005739,GO:0005739,GO:0006402,GO:0006397,GO:0003676,GO:0000175
PSME_00007283-RA	Cullin-associated and neddylation dissociated	1.50749e+07	1.3481e+07	1.35938e+07	1.30147e+07	1.19558e+07	1.01047e+07	1.07057e+07	1.21634e+07	1.52106e+07	1.32969e+07	1.42732e+07	1.36963e+07	1.25023e+07	1.07159e+07	1.33739e+07	1.22713e+07	1.14939e+07	1.2466e+07	1.10945e+07	1.00012e+07	1.28881e+07	1.1353e+07	1.48602e+07	1.27311e+07	1.26916e+07	1.25494e+07	0.871019	0.988795	-		AT2G02560		GO:0016567,GO:0005829,GO:0006355,GO:0016567,GO:0005515,GO:0005634,GO:0006355,GO:0006355,GO:0005634,GO:0010051,GO:0005515,GO:0009733,GO:0005515,GO:0005829,GO:0005515,GO:0005886,GO:0010265,GO:0005886,GO:0005618,GO:0005618,GO:0005634,GO:0010228,GO:0006351,GO:0016567
PSME_00007302-RA	In2-1 protein	5.75673e+06	3.75905e+06	4.70865e+06	3.85831e+06	4.7109e+07	4.25157e+07	3.88299e+07	6.09856e+07	5.27509e+07	8.85315e+07	7.16727e+07	6.58781e+07	3.68807e+06	3.21634e+06	4.34835e+06	3.25172e+06	3.56614e+06	4.65089e+06	3.17517e+06	4.7757e+06	3.22812e+06	3.16403e+06	3.22671e+06	3.66326e+06	3.68751e+07	1.47068e+07	3.65965e-05	0.398828	1ry>2ry		AT5G02790	GSTL3	GO:0006749,GO:0009636,GO:0010731,GO:0046686,GO:0005829,GO:0005737,GO:0004364,GO:0010731,GO:0006749,GO:0010731
PSME_00007345-RA	PREDICTED: transmembrane 9 superfamily member 7	7.85319e+06	7.6214e+06	8.53604e+06	8.37949e+06	8.6412e+06	7.45841e+06	1.00915e+07	7.7971e+06	6.03534e+06	5.78698e+06	4.771e+06	5.20942e+06	8.56671e+06	1.0194e+07	9.15937e+06	1.12513e+07	8.24177e+06	6.87386e+06	7.40712e+06	1.05257e+07	8.916e+06	1.0521e+07	9.07457e+06	7.03048e+06	6.85639e+06	8.81824e+06	0.0139879	1.28613	-		AT3G13772		GO:0005794,GO:0005802,GO:0006811,GO:0005774,GO:0010008,GO:0005737,GO:0010008,GO:0000139,GO:0005794,GO:0016021,GO:0006882,GO:0005576,GO:0005794,GO:0000139,GO:0000139,GO:0005802,GO:0005768,GO:0016021,GO:0006878,GO:0000139,GO:0005774,GO:0010008,GO:0005774,GO:0005794,GO:0005634,GO:0005768,GO:0005802,GO:0006878
PSME_00007346-RA	PREDICTED: DNA-directed RNA polymerase II subunit RPB2	1.31356e+06	1.31747e+06	1.17456e+06	1.70262e+06	1.22665e+06	1.18757e+06	1.64213e+06	1.1906e+06	1.45734e+06	830197	1.11694e+06	1.49072e+06	1.73251e+06	2.11364e+06	1.71346e+06	1.78488e+06	2.37547e+06	1.50994e+06	2.05442e+06	1.32853e+06	1.2916e+06	1.36185e+06	2.04595e+06	1.76248e+06	1.52044e+06	1.53509e+06	0.95538	1.00964	-		AT4G21710		GO:0016591,GO:0035196,GO:0005665,GO:0005665,GO:0046872,GO:0009506,GO:0005634,GO:0003677,GO:0001055,GO:0032549,GO:0005665,GO:0035196,GO:0005829,GO:0009793,GO:0003899,GO:0003677,GO:0035196,GO:0016591,GO:0006351,GO:0005665
PSME_00007364-RA	PREDICTED: glycine-rich protein DOT1	383467	211834	536133	500488	557213	588021	412705	497744	551895	619555	809808	866805	832835	878116	326268	875665	537090	493736	477793	428572	534086	475176	438000	553620	598157	537586	0.613221	0.898737	-		AT1G76010		GO:0005576,GO:0005829,GO:0003729,GO:0008150
PSME_00007365-RA	Coatomer subunit delta	8.63604e+06	8.09874e+06	8.022e+06	7.11152e+06	6.53634e+06	5.88131e+06	6.25771e+06	6.33695e+06	6.09898e+06	6.06522e+06	6.61008e+06	4.5783e+06	7.02309e+06	6.7983e+06	6.93916e+06	7.59303e+06	6.13232e+06	6.10019e+06	6.53169e+06	6.42057e+06	7.81667e+06	8.86903e+06	9.97993e+06	8.71076e+06	6.06717e+06	7.53816e+06	0.00587014	1.24245	-		AT5G05010		GO:0030126,GO:0009506,GO:0000139,GO:0015031,GO:0030126,GO:0016020,GO:0006890,GO:0005829,GO:0030126,GO:0030126,GO:0016020,GO:0000139,GO:0000139,GO:0000139,GO:0005829
PSME_00007384-RA	PREDICTED: dihydroflavonol-4-reductase-like	1.52574e+06	1.07401e+06	1.23144e+06	1.12032e+06	1.58668e+06	1.10727e+06	1.31576e+06	1.38619e+06	2.19396e+06	4.66784e+06	4.19648e+06	3.01969e+06	937481	681426	1.3095e+06	1.07034e+06	985091	1.1488e+06	1.09252e+06	1.05219e+06	624047	740790	1.03823e+06	1.04231e+06	2.29457e+06	1.11197e+06	0.000638057	0.484609	1ry>2ry	3ry>2ry	AT5G42800	DFR	GO:0042406,GO:0045552,GO:0009718,GO:0042406,GO:0005515,GO:0042406,GO:0050662,GO:0005515,GO:0055114,GO:0009718,GO:0045552,GO:0042406,GO:0009718,GO:0047890
PSME_00007391-RA	PREDICTED: gamma carbonic anhydrase-like 1, mitochondrial	3.72112e+06	3.97805e+06	3.84062e+06	4.15534e+06	2.72256e+06	2.85132e+06	2.56452e+06	2.47475e+06	2.38045e+06	2.41548e+06	2.95529e+06	2.44542e+06	2.92106e+06	3.23481e+06	3.32328e+06	3.13487e+06	4.62703e+06	4.49257e+06	4.22873e+06	4.62754e+06	3.16404e+06	3.14832e+06	4.58973e+06	3.58165e+06	3.52157e+06	3.33788e+06	0.502835	0.947839	-		AT3G48680		GO:0009853,GO:0005774,GO:0045271,GO:0009507,GO:0046872,GO:0005747,GO:0005739,GO:0005747,GO:0005747,GO:0031966,GO:0010228,GO:0009651,GO:0005515,GO:0005515,GO:0031966,GO:0005747,GO:0009853,GO:0005774,GO:0005747,GO:0005739,GO:0009737,GO:0031966,GO:0005774,GO:0005739,GO:0005747,GO:0005747,GO:0031966,GO:0009507,GO:0005747,GO:0005739,GO:0005739,GO:0009651,GO:0005515
PSME_00007401-RA	PREDICTED: 40S ribosomal protein S3-3	1.77978e+06	1.63052e+06	2.2006e+06	1.36992e+06	2.89885e+06	3.0075e+06	3.3333e+06	2.77568e+06	2.99834e+06	2.77185e+06	2.35903e+06	3.02058e+06	2.04762e+06	1.35609e+06	2.05777e+06	1.76591e+06	1.86002e+06	1.33548e+06	1.55794e+06	1.01578e+06	1.53345e+06	1.2666e+06	1.23251e+06	1.88065e+06	2.11488e+06	2.00855e+06	0.630653	0.949723	-		AT5G35530		GO:0022627,GO:0005737,GO:0022627,GO:0022626,GO:0005730,GO:0016020,GO:0022626,GO:0003723,GO:0022627,GO:0006412,GO:0006412,GO:0022626,GO:0022626,GO:0022626,GO:0022627,GO:0022627,GO:0022627,GO:0022626,GO:0022627,GO:0009651,GO:0003735,GO:0022626,GO:0006412,GO:0009506,GO:0022626,GO:0005829,GO:0009651,GO:0022627,GO:0005730
PSME_00007414-RA	PREDICTED: heat shock 70 kDa protein, mitochondrial	1.35603e+08	1.5749e+08	1.47913e+08	1.24672e+08	1.27229e+08	1.1627e+08	1.32354e+08	1.1553e+08	1.16779e+08	1.21045e+08	1.09674e+08	1.26773e+08	1.68228e+08	1.61305e+08	1.74671e+08	1.89672e+08	1.52182e+08	1.5945e+08	1.72466e+08	1.52758e+08	1.62713e+08	1.50361e+08	1.74945e+08	1.41538e+08	1.38891e+08	1.48781e+08	0.304367	1.07121	-		AT5G09590		GO:0005774,GO:0009507,GO:0009408,GO:0005739,GO:0005524,GO:0009615,GO:0005759,GO:0005774,GO:0006457,GO:0009651,GO:0005739,GO:0005739,GO:0005774,GO:0006457,GO:0005739,GO:0005739,GO:0009408,GO:0005759,GO:0005524,GO:0005739,GO:0005618,GO:0046686,GO:0009651,GO:0051082,GO:0005759
PSME_00007485-RA	PREDICTED: actin	3.40782e+06	4.28931e+06	4.35744e+06	4.00685e+06	5.98587e+06	4.85941e+06	5.11118e+06	5.06107e+06	1.99034e+06	1.7747e+06	2.44025e+06	1.76874e+06	3.84543e+06	4.90876e+06	3.77951e+06	5.32912e+06	6.51217e+06	4.98296e+06	7.50066e+06	5.32307e+06	4.20161e+06	5.7815e+06	6.74199e+06	3.64462e+06	4.03661e+06	4.70697e+06	0.244793	1.16607	-		AT5G09810		GO:0009506,GO:0005200,GO:0048364,GO:0005730,GO:0005730,GO:0005618,GO:0048767,GO:0005524,GO:0009733,GO:0009845,GO:0005829,GO:0009941,GO:0048767,GO:0009611,GO:0005515,GO:0051301,GO:0009941,GO:0009570,GO:0010053,GO:0048364,GO:0009570,GO:0009941,GO:0005524,GO:0005886,GO:0005737,GO:0009416,GO:0005739,GO:0005886,GO:0007010,GO:0009941,GO:0005856,GO:0009570,GO:0009570,GO:0010053
PSME_00007486-RA	PREDICTED: eukaryotic translation initiation factor 3 subunit I	2.8433e+07	2.69223e+07	2.91961e+07	2.42618e+07	2.64819e+07	2.53677e+07	2.48082e+07	2.45832e+07	2.34372e+07	2.30458e+07	2.28262e+07	2.79173e+07	2.667e+07	2.89894e+07	2.56712e+07	2.90925e+07	2.51084e+07	2.59133e+07	2.72892e+07	2.96889e+07	2.41047e+07	2.62838e+07	2.33997e+07	2.62169e+07	2.56533e+07	2.62802e+07	0.645711	1.02444	-		AT2G46290		GO:0000166,GO:0080008,GO:0080008,GO:0009506,GO:0005737
PSME_00007495-RA	PREDICTED: bifunctional epoxide hydrolase 2	642535	859635	637437	639452	926456	853234	576127	556565	788931	872762	1.18486e+06	1.51281e+06	751037	630695	666273	665073	673072	496652	676962	776339	614959	818663	785999	614857	872799	702437	0.113017	0.80481	-		AT3G51000		GO:0005829,GO:0005634,GO:0004301,GO:0016787
PSME_00007502-RA	PREDICTED: mannose-1-phosphate guanyltransferase alpha isoform X1	1.19477e+06	1.20519e+06	1.12343e+06	1.23422e+06	1.2473e+06	1.25359e+06	1.38934e+06	1.22746e+06	1.35757e+06	1.31547e+06	1.02046e+06	1.06325e+06	1.15788e+06	1.26396e+06	1.31749e+06	3.90471e+06	1.25153e+06	1.68721e+06	1.13681e+06	1.38937e+06	2.92637e+06	2.07108e+06	2.01123e+06	1.2844e+06	1.27771e+06	1.61328e+06	0.454717	1.26263	-		AT1G74910		GO:0043565,GO:2000082,GO:0046686,GO:0016779,GO:0005777,GO:0005737,GO:0005829,GO:0005777,GO:0005777,GO:0005829,GO:0005515,GO:0005737,GO:2000082,GO:0005829,GO:0005777,GO:0005777,GO:0005515,GO:0009058,GO:0005515,GO:0016779,GO:0009058,GO:0005777,GO:0005737,GO:2000082,GO:2000082,GO:0005515
PSME_00007504-RA	PREDICTED: histidinol dehydrogenase, chloroplastic isoform X1	1.00528e+06	1.19223e+06	1.18313e+06	924229	682125	1.06976e+06	669831	745721	755375	715767	706405	672714	826682	786420	853895	925815	880999	941162	857305	983256	948286	930468	871887	877115	814123	905804	0.248293	1.11261	-		AT5G63890		GO:0000105,GO:0000105,GO:0055114,GO:0051287,GO:0009570,GO:0009570,GO:0009507,GO:0004399,GO:0000105,GO:0051287,GO:0009570,GO:0000105,GO:0009570,GO:0009507,GO:0009570,GO:0009411,GO:0009570,GO:0009570,GO:0008270,GO:0009507,GO:0009507,GO:0009555,GO:0009570
PSME_00007510-RA	PREDICTED: GDSL esterase/lipase At4g01130-like	673248	782313	566000	588821	512313	433506	386180	442114	173587	322713	209194	427633	378840	618338	509318	757072	704012	458287	505793	852465	972684	1.06386e+06	1.03006e+06	807888	456711	657660	0.0866574	1.43999	-		AT4G01130		GO:0052689,GO:0005576,GO:0016042,GO:0005576,GO:0016788
PSME_00007531-RA	PREDICTED: translationally-controlled tumor protein homolog	5.24919e+07	5.86008e+07	5.80072e+07	4.63509e+07	4.89374e+07	5.73539e+07	4.5841e+07	4.07564e+07	3.94979e+07	4.32413e+07	3.92868e+07	4.64725e+07	5.25953e+07	5.81154e+07	5.7816e+07	5.58212e+07	4.8203e+07	4.84221e+07	5.42425e+07	5.1931e+07	4.66687e+07	5.34502e+07	6.02031e+07	4.78824e+07	4.64122e+07	5.25557e+07	0.0505442	1.13237	-		AT3G16640		GO:0048046,GO:0090333,GO:0048364,GO:0001558,GO:0048768,GO:0009506,GO:0005774,GO:0048768,GO:0005737,GO:0005737,GO:0005886,GO:0009735,GO:0009791,GO:0048768,GO:0046686,GO:0010252,GO:0005794,GO:0009507,GO:0040014,GO:0048527,GO:0005774,GO:0005515,GO:0031117,GO:0009819,GO:0042742,GO:0009860,GO:0005774,GO:0042742,GO:0008283,GO:0090406,GO:0001558,GO:0008017,GO:0005634,GO:0005509,GO:0009860,GO:0009579,GO:…
PSME_00007605-RA	Os02g0831900	404097	358828	314990	229656	107933	106112	22200.9	21620.4	93243.1	34534.6	17426	50417.5	4978.73	7953.81	28948.6	39000.9	31509.9	45435.2	11566.7	49628.1	112244	31796.4	22698.5	16256.2	41720.1	114332	0.33599	2.74046	-		AT4G35310		GO:0005886,GO:0005509,GO:0009738,GO:0006468,GO:0004683,GO:0005829,GO:0005524,GO:0005886,GO:0009931,GO:0046777,GO:0006468,GO:0035556,GO:0004683,GO:0005634,GO:0005634,GO:0018105,GO:0004683,GO:0046777,GO:0009737,GO:0009931,GO:0016020,GO:0005516,GO:0046777,GO:0005524,GO:0004683,GO:0009738,GO:0018105,GO:0018105,GO:0006468,GO:0016301
PSME_00007616-RA	PREDICTED: 40S ribosomal protein SA	2.97219e+06	2.15972e+06	2.06109e+06	3.33314e+06	3.91505e+06	4.48995e+06	4.41934e+06	3.53327e+06	3.34901e+06	3.19778e+06	3.45428e+06	4.46033e+06	4.51888e+06	3.75354e+06	3.69807e+06	3.80701e+06	4.06723e+06	3.95454e+06	3.93569e+06	4.03566e+06	3.39767e+06	2.6993e+06	3.13815e+06	3.1653e+06	3.80681e+06	3.44135e+06	0.344969	0.903998	-		AT3G04770		GO:0006407,GO:0006412,GO:0016020,GO:0015935,GO:0022627,GO:0015935,GO:0000447,GO:0022627,GO:0006412,GO:0009507,GO:0015935,GO:0022627,GO:0000028,GO:0009507,GO:0006412,GO:0022627,GO:0022627,GO:0000447,GO:0022627,GO:0022627,GO:0000461,GO:0005737,GO:0022626,GO:0003735,GO:0022626,GO:0022626,GO:0022626,GO:0022626,GO:0022626,GO:0030686,GO:0006412,GO:0003735,GO:0006412,GO:0006412,GO:0000461,GO:0022627,GO:…
PSME_00007624-RA	N-terminal nucleophile aminohydrolases (Ntn hydrolases) superfamily protein isoform 1	7.70751e+06	7.14933e+06	8.30805e+06	7.09677e+06	9.4098e+06	1.06986e+07	8.54421e+06	1.07714e+07	8.59881e+06	1.07073e+07	1.16233e+07	1.16228e+07	9.98863e+06	9.47095e+06	1.1348e+07	1.18908e+07	8.97884e+06	1.02411e+07	1.05589e+07	9.76595e+06	1.49553e+07	8.50001e+06	1.35276e+07	9.99216e+06	1.02621e+07	9.95995e+06	0.841868	0.970554	-		AT4G31300		GO:0005774,GO:0000502,GO:0009651,GO:0051603,GO:0005839,GO:0005774,GO:0005773,GO:0005737,GO:0005774,GO:0009651,GO:0005737,GO:0006511,GO:0009651,GO:0005634,GO:0010363,GO:0005774,GO:0005634,GO:0008233,GO:0005839,GO:0051603,GO:0008233,GO:0051603,GO:0004298,GO:0005829,GO:0005839,GO:0004298,GO:0010363,GO:0009651,GO:0006511,GO:0005773,GO:0005774,GO:0010043,GO:0006511,GO:0005774
PSME_00007653-RA	PREDICTED: 40S ribosomal protein S19-3	1.17875e+07	1.08552e+07	1.15513e+07	1.03908e+07	5.5231e+06	5.38924e+06	4.66408e+06	5.39205e+06	5.73961e+06	5.14553e+06	5.25633e+06	5.73031e+06	6.89341e+06	6.60129e+06	7.30599e+06	7.80061e+06	6.67559e+06	6.53818e+06	6.83638e+06	5.39105e+06	6.58123e+06	6.95461e+06	5.85223e+06	5.88221e+06	5.91412e+06	7.46405e+06	0.159255	1.26207	-		AT3G02080		GO:0022626,GO:0022626,GO:0006412,GO:0005840,GO:0022627,GO:0022627,GO:0022626,GO:0022626,GO:0022627,GO:0022626,GO:0022626,GO:0003735,GO:0006412,GO:0022626,GO:0022626,GO:0022626,GO:0009506,GO:0006412,GO:0005618,GO:0022627,GO:0022626,GO:0006412,GO:0005829,GO:0022626,GO:0006412,GO:0022626,GO:0005634,GO:0006412
PSME_00007659-RA	PREDICTED: ER membrane protein complex subunit 7 homolog isoform X2	1.85917e+06	2.10266e+06	2.0396e+06	1.51526e+06	1.62772e+06	1.77041e+06	1.95077e+06	1.50246e+06	1.48077e+06	1.80068e+06	1.77098e+06	1.55919e+06	2.30852e+06	2.35789e+06	1.93755e+06	2.23214e+06	1.66114e+06	1.69024e+06	2.23682e+06	1.44474e+06	1.8868e+06	1.77047e+06	2.15994e+06	1.71366e+06	1.70557e+06	1.92094e+06	0.179291	1.12627	-		AT2G25310		GO:0030246,GO:0008150,GO:0009507,GO:0005783
PSME_00007664-RA	PREDICTED: TBC1 domain family member 22B-like isoform X1	450382	303556	352492	416986	352656	211541	275241	324020	265780	374463	273711	283310	407104	370962	372198	456918	492890	495395	504768	395749	518396	416751	323701	366533	385758	369965	0.697068	0.959059	-		AT2G30710		GO:0005794
PSME_00007668-RA	PREDICTED: S-formylglutathione hydrolase	7.653e+06	8.22432e+06	7.76902e+06	7.04364e+06	7.69094e+06	9.18507e+06	6.00525e+06	7.71978e+06	8.10008e+06	7.69152e+06	6.8585e+06	8.03212e+06	6.3662e+06	6.02798e+06	6.93233e+06	6.9117e+06	6.45308e+06	5.6976e+06	6.42485e+06	7.68221e+06	7.52555e+06	7.72737e+06	6.56977e+06	6.55155e+06	7.11749e+06	7.24397e+06	0.834538	1.01777	-		AT2G41530		GO:0052689,GO:0046294,GO:0016788,GO:0048046,GO:0018738,GO:0046294,GO:0005737,GO:0046686
PSME_00007685-RA	PREDICTED: cullin-1-like	1.67138e+06	1.50055e+06	1.70529e+06	1.56071e+06	1.12968e+06	870805	1.2453e+06	1.30517e+06	1.57291e+06	1.20148e+06	1.37274e+06	1.44979e+06	1.77467e+06	1.44795e+06	2.10527e+06	1.94468e+06	1.60426e+06	1.55336e+06	1.68782e+06	1.36064e+06	1.59099e+06	1.51673e+06	1.49753e+06	1.60102e+06	1.47537e+06	1.52923e+06	0.673602	1.0365	-		AT4G02570		GO:0005515,GO:0009753,GO:0005515,GO:0005515,GO:0005515,GO:0005515,GO:0005515,GO:0009867,GO:0009873,GO:0005515,GO:0009734,GO:0005634,GO:0005515,GO:0005515,GO:0031461,GO:0009733,GO:0005515,GO:0000794,GO:0009734,GO:0042787,GO:0009793,GO:0005737,GO:0005819,GO:0009524,GO:0005634,GO:0005515,GO:0005515,GO:0042787,GO:0005829,GO:0009753,GO:0009867,GO:0005515,GO:0010265,GO:0061630,GO:0005515,GO:0005515,GO:…
PSME_00007702-RA	PREDICTED: 60S ribosomal protein L28-2-like	4.02221e+07	3.75499e+07	4.10725e+07	3.88278e+07	4.47624e+07	4.98795e+07	4.73407e+07	3.50743e+07	3.54001e+07	3.09093e+07	2.5226e+07	3.94878e+07	4.6446e+07	4.77152e+07	5.06031e+07	5.21011e+07	5.69618e+07	5.4639e+07	5.69165e+07	4.50112e+07	5.30654e+07	4.03225e+07	3.49287e+07	6.46493e+07	4.3069e+07	4.5285e+07	0.672567	1.05145	-		AT2G19730		GO:0022626,GO:0042254,GO:0009507,GO:0009735,GO:0022626,GO:0006412,GO:0022626,GO:0022625,GO:0005618,GO:0009506,GO:0022625,GO:0006412,GO:0006412,GO:0022625,GO:0009506,GO:0009507,GO:0005886,GO:0003735,GO:0022626,GO:0022626,GO:0022626,GO:0022626,GO:0005886,GO:0005886,GO:0022626,GO:0022625,GO:0009507,GO:0005618,GO:0005886,GO:0022626,GO:0005840,GO:0022626,GO:0022626,GO:0009506,GO:0022626
PSME_00007704-RA	PREDICTED: 60S ribosomal protein L24-like	1.95215e+07	2.29629e+07	2.58193e+07	2.1676e+07	1.93865e+07	2.63883e+07	2.65838e+07	1.64771e+07	1.63709e+07	1.20724e+07	1.3273e+07	1.64904e+07	2.42772e+07	2.55088e+07	2.39477e+07	2.17824e+07	2.75622e+07	2.70175e+07	2.83865e+07	2.26771e+07	2.67706e+07	2.07546e+07	2.07381e+07	2.97927e+07	2.04813e+07	2.32742e+07	0.179291	1.13637	-		AT2G36620		GO:0003723,GO:0006412,GO:0006412,GO:0006412,GO:0005737,GO:0022625,GO:0003735,GO:0022625,GO:0003735,GO:0006412,GO:0042254,GO:0006412,GO:0000027,GO:0005840,GO:0005515,GO:0022625,GO:0005886,GO:0006412,GO:0016020,GO:1902626,GO:0005829,GO:0009507,GO:0005515,GO:0022625
PSME_00007711-RA	PREDICTED: regulator of nonsense transcripts 1 homolog	1.41957e+06	1.44567e+06	1.32082e+06	1.58178e+06	1.22362e+06	1.03279e+06	1.26871e+06	791468	1.22631e+06	692731	850585	1.25636e+06	1.33703e+06	1.34758e+06	1.02799e+06	1.21811e+06	1.4257e+06	1.31642e+06	1.24053e+06	1.15624e+06	683435	839881	682973	1.11433e+06	1.14561e+06	1.14598e+06	0.997444	1.00033	-		AT5G47010		GO:0009867,GO:0000184,GO:0009744,GO:0000184,GO:0009506,GO:0005524,GO:0009863,GO:0008270,GO:0000184,GO:0000932,GO:0048571,GO:0042742,GO:0009867,GO:0003724,GO:0009611,GO:0042742,GO:0010182,GO:0005737,GO:0000184,GO:0003729,GO:0005737,GO:0042742,GO:0000932,GO:0005829,GO:0042742,GO:0010182,GO:0005886,GO:0004386,GO:0000932,GO:0016246,GO:0009863,GO:0000932,GO:0005524,GO:0005737,GO:0005515,GO:0003677,GO:…
PSME_00007725-RA	PREDICTED: cell division cycle protein 48 homolog	1.24953e+07	1.20529e+07	1.26971e+07	1.25248e+07	1.05239e+07	9.57511e+06	1.07927e+07	1.17539e+07	9.51455e+06	8.16526e+06	9.20069e+06	9.97194e+06	1.04778e+07	1.32207e+07	1.23049e+07	1.22242e+07	1.05844e+07	1.0745e+07	1.23614e+07	1.12335e+07	8.96226e+06	1.18499e+07	1.01821e+07	1.05251e+07	1.02221e+07	1.13852e+07	0.102914	1.11378	-		AT5G03340		GO:0005618,GO:0009524,GO:0005856,GO:0009524,GO:0007049,GO:0016887,GO:0005524,GO:0005515,GO:0051301,GO:0005829,GO:0005634,GO:0015031,GO:0005634,GO:0016787,GO:0005524,GO:0005794
PSME_00007732-RA	PREDICTED: partner of Y14 and mago-like	501759	517519	658706	636808	591004	381861	531152	417794	274382	377494	309767	430040	883899	986237	781780	794481	638896	419186	480831	297539	628774	555037	204289	430513	403517	593851	0.0902249	1.47169	-		AT1G11400		GO:0005654,GO:0000184,GO:0005634,GO:0005730,GO:0006417,GO:0006417,GO:0010628,GO:0005654,GO:0003723,GO:0006417,GO:0005634,GO:0005634,GO:0005515,GO:0005737,GO:0005730,GO:0000184,GO:0051028,GO:0051028,GO:0005515
PSME_00007776-RA	protein disulfide isomerase-like protein	6.50247e+07	6.88036e+07	6.82096e+07	5.65581e+07	6.28347e+07	5.02667e+07	6.06331e+07	5.31201e+07	5.33147e+07	5.0936e+07	5.20972e+07	4.72424e+07	5.89055e+07	5.93902e+07	6.10386e+07	5.89815e+07	5.25023e+07	5.9442e+07	6.26278e+07	5.40552e+07	6.21372e+07	5.7766e+07	7.41331e+07	6.6458e+07	5.40272e+07	6.15163e+07	0.0234041	1.13862	-		AT5G60640		GO:0003756,GO:0016853,GO:0005576,GO:0005788,GO:0005774,GO:0034976,GO:0005783,GO:0009507,GO:0009507,GO:0005739,GO:0005774,GO:0005774,GO:0034976,GO:0009507,GO:0005774,GO:0005783,GO:0006979,GO:0005783,GO:0005788,GO:0003756,GO:0005576,GO:0005783,GO:0009507,GO:0005774,GO:0045454,GO:0005618,GO:0006457,GO:0005739,GO:0005774,GO:0005634,GO:0005788,GO:0003756
PSME_00007787-RA	PREDICTED: malonyl-CoA-acyl carrier protein transacylase, mitochondrial	6.50558e+06	6.32272e+06	6.53933e+06	5.40223e+06	6.25204e+06	6.79207e+06	6.08204e+06	5.36725e+06	4.25699e+06	5.32397e+06	4.93688e+06	5.92697e+06	7.14171e+06	6.82173e+06	6.48375e+06	7.38678e+06	8.49421e+06	7.55733e+06	6.96756e+06	7.24317e+06	7.93003e+06	6.77485e+06	7.2567e+06	6.87819e+06	6.33838e+06	6.62106e+06	0.520062	1.0446	-		AT2G30200		GO:0009570,GO:0009570,GO:0009570,GO:0009570,GO:0006633,GO:0009507,GO:0009570,GO:0009570,GO:0009570,GO:0003824,GO:0009570,GO:0009570,GO:0009507,GO:0005739,GO:0009570,GO:0008152,GO:0004314,GO:0009570,GO:0009507,GO:0009570,GO:0006633
PSME_00007809-RA	PREDICTED: double-stranded RNA-binding protein 8-like	518777	595597	450041	510213	559142	679871	721870	535777	388108	293615	250394	511151	1.04775e+06	1.15575e+06	879195	867691	1.36677e+06	1.10383e+06	1.09355e+06	1.26269e+06	410125	487787	290656	536152	783764	640399	0.310404	0.817082	-		AT1G09700		GO:0009733,GO:0005515,GO:0031053,GO:0031054,GO:0035196,GO:0005515,GO:0005515,GO:0090502,GO:0005515,GO:0010267,GO:0035279,GO:0009737,GO:0031054,GO:0003725,GO:0005515,GO:0035198,GO:0005515,GO:0010267,GO:0004525,GO:0031054,GO:0031053,GO:0031053,GO:0005515,GO:0016607,GO:0010445,GO:0010445,GO:0005515,GO:0005515,GO:0005634,GO:0005737,GO:0090502,GO:0031054,GO:0035279,GO:0035279,GO:0031054,GO:0005515,GO:…
PSME_00007812-RA	PREDICTED: eukaryotic translation initiation factor 3 subunit C	2.32669e+06	2.0942e+06	2.06672e+06	2.29382e+06	2.02618e+06	1.28196e+06	1.77009e+06	1.40572e+06	2.99831e+06	2.11686e+06	3.10941e+06	2.82956e+06	2.01716e+06	2.0584e+06	2.07736e+06	2.0815e+06	2.44095e+06	2.07767e+06	2.32741e+06	1.63576e+06	1.90024e+06	2.10044e+06	1.58802e+06	2.16438e+06	2.44199e+06	1.95331e+06	0.0113664	0.799882	-		AT3G56150		GO:0005737,GO:0005515,GO:0005515,GO:0005737,GO:0005515,GO:0006413,GO:0003743,GO:0003729,GO:0031369,GO:0005852,GO:0003743,GO:0005829,GO:0006413,GO:0005634,GO:0006413,GO:0005852,GO:0005515,GO:0005829,GO:0005515,GO:0005515
PSME_00007835-RA	PREDICTED: thioredoxin H-type-like	3.24647e+06	4.21848e+06	3.82849e+06	2.88349e+06	7.39471e+06	4.98856e+06	3.66373e+06	4.35194e+06	4.12234e+06	4.04378e+06	3.93637e+06	2.42212e+06	2.66984e+06	3.02631e+06	6.76264e+06	5.42466e+06	1.87066e+06	3.38089e+06	2.82285e+06	4.33692e+06	5.66402e+06	4.86117e+06	1.04327e+07	4.6194e+06	3.36699e+06	4.87729e+06	0.192689	1.44856	-		AT3G51030		GO:0004791,GO:0015035,GO:0034599,GO:0055114,GO:0008047,GO:0043085,GO:0034599,GO:0005515,GO:0047134,GO:0016671,GO:0045454,GO:0005829,GO:0048046,GO:0005737,GO:0006662,GO:0055114,GO:0005515
PSME_00007847-RA	PREDICTED: AP-2 complex subunit alpha-1	5.2952e+06	4.62611e+06	4.96744e+06	5.03613e+06	4.3361e+06	3.05954e+06	4.21609e+06	4.01028e+06	4.15099e+06	4.09331e+06	4.33444e+06	3.7223e+06	4.55742e+06	4.80397e+06	4.8232e+06	4.25585e+06	4.549e+06	4.41078e+06	4.61989e+06	4.60085e+06	6.25044e+06	5.78557e+06	6.20264e+06	5.69519e+06	4.31019e+06	4.87007e+06	0.112014	1.1299	-		AT5G22770		GO:0016020,GO:0005886,GO:0005905,GO:0030131,GO:0016020,GO:0006886,GO:0008289,GO:0005515,GO:0030131,GO:0006897,GO:0005886,GO:0016020,GO:0030131,GO:0005886,GO:0008565
PSME_00007869-RA	PREDICTED: isocitrate lyase	27773.7	30319.1	7824.13	22277.7	37714.9	45395.4	67703	67150.4	316663	333229	393260	297616	23243.2	10321.4	21333.9	22436.6	7190.95	32464.2	9321.41	15913.9	29965.6	3549.85	30750.4	30904.7	175707	29916.5	2.47468e-10	0.170263	1ry>2ry		AT3G21720	ICL	GO:0006099,GO:0009514,GO:0006097,GO:0046872,GO:0004451,GO:0006099,GO:0006097,GO:0006097,GO:0006099,GO:0006097,GO:0005737,GO:0004451,GO:0009514
PSME_00007892-RA	PREDICTED: 3-hydroxyisobutyryl-CoA hydrolase-like protein 3, mitochondrial	1.24581e+06	1.8043e+06	1.07942e+06	949838	1.54268e+06	1.70138e+06	1.40577e+06	1.41473e+06	1.11551e+06	1.56525e+06	1.08835e+06	1.1646e+06	2.15801e+06	1.12818e+06	2.17582e+06	1.57793e+06	2.09886e+06	1.55916e+06	2.27212e+06	2.87428e+06	1.03178e+06	1.62069e+06	1.33384e+06	1.5984e+06	1.71726e+06	1.48554e+06	0.36007	0.865059	-		AT4G13360		GO:0005739,GO:0003824,GO:0005739,GO:0003860,GO:0005829
PSME_00007928-RA	PREDICTED: presequence protease 2, chloroplastic/mitochondrial-like isoform X2	888166	755441	759203	655498	867311	946040	1.07373e+06	918174	583628	692812	628034	711419	1.15971e+06	794413	1.16855e+06	1.29651e+06	959585	992875	755501	887384	1.03843e+06	1.0371e+06	828825	1.22556e+06	776405	963292	0.0875185	1.24071	-		AT1G49630		GO:0008237,GO:0004222,GO:0005739,GO:0006508,GO:0005759,GO:0009507,GO:0009507,GO:0005759,GO:0046872,GO:0016485,GO:0009507,GO:0009570,GO:0009507,GO:0008233,GO:0005759,GO:0006508,GO:0009507,GO:0009507,GO:0046872,GO:0009570,GO:0016485,GO:0009570,GO:0009507,GO:0005739,GO:0009507,GO:0009570
PSME_00007930-RA	zinc metalloprotease, putative	3.59477e+06	3.27839e+06	3.40591e+06	3.06843e+06	4.51325e+06	4.62685e+06	4.26784e+06	5.29045e+06	4.05357e+06	4.60411e+06	5.00544e+06	4.47363e+06	4.98013e+06	4.44959e+06	4.91544e+06	5.1144e+06	4.82142e+06	5.00563e+06	4.59318e+06	4.02461e+06	4.57714e+06	4.01404e+06	4.71451e+06	4.67872e+06	4.5727e+06	4.34312e+06	0.587739	0.949793	-		AT1G49630		GO:0008237,GO:0004222,GO:0005739,GO:0006508,GO:0005759,GO:0009507,GO:0009507,GO:0005759,GO:0046872,GO:0016485,GO:0009507,GO:0009570,GO:0009507,GO:0008233,GO:0005759,GO:0006508,GO:0009507,GO:0009507,GO:0046872,GO:0009570,GO:0016485,GO:0009570,GO:0009507,GO:0005739,GO:0009507,GO:0009570
PSME_00007932-RA	PREDICTED: presequence protease 1, chloroplastic/mitochondrial	5.15557e+06	4.94317e+06	4.80907e+06	4.70043e+06	5.21555e+06	6.29745e+06	5.46061e+06	6.13763e+06	4.63833e+06	4.49638e+06	4.20119e+06	4.35853e+06	5.12448e+06	3.64439e+06	4.52373e+06	4.56428e+06	4.77015e+06	5.1579e+06	4.36556e+06	3.88529e+06	3.05342e+06	3.53702e+06	4.09906e+06	5.41336e+06	4.48417e+06	4.79245e+06	0.465703	1.06875	-		AT3G19170		GO:0006508,GO:0004222,GO:0005739,GO:0004222,GO:0009941,GO:0009570,GO:0046872,GO:0009570,GO:0005759,GO:0009570,GO:0009507,GO:0009570,GO:0009941,GO:0009941,GO:0005759,GO:0009570,GO:0009941,GO:0005515,GO:0016485,GO:0048046,GO:0048046,GO:0006508,GO:0009570,GO:0009570,GO:0046872,GO:0008233,GO:0046686,GO:0009570,GO:0009570,GO:0009570,GO:0009570,GO:0009507,GO:0016485,GO:0005759,GO:0009507,GO:0009570
PSME_00007962-RA	PREDICTED: glycerate dehydrogenase isoform X2	1.74888e+06	1.65226e+06	1.62161e+06	2.02516e+06	1.68787e+06	2.01176e+06	1.46194e+06	1.85767e+06	2.5238e+06	2.38027e+06	2.40506e+06	2.11212e+06	2.46291e+06	2.7143e+06	2.53845e+06	2.52821e+06	2.22041e+06	1.98035e+06	2.45241e+06	2.19525e+06	2.85583e+06	2.86442e+06	3.58611e+06	2.25147e+06	2.28371e+06	2.2418e+06	0.905365	0.98165	-		AT1G68010		GO:0005777,GO:0051287,GO:0005777,GO:0005829,GO:0048046,GO:0051287,GO:0055114,GO:0005777,GO:0030267,GO:0005777,GO:0009853,GO:0008465,GO:0009854,GO:0016618,GO:0016616,GO:0071482,GO:0055114,GO:0008266,GO:0009854,GO:0009507,GO:0005777,GO:0005777,GO:0071482,GO:0042631,GO:0005777,GO:0042631,GO:0005777,GO:0042631,GO:0009853,GO:0009854,GO:0016021,GO:0008465,GO:0009854
PSME_00007963-RA	PREDICTED: glycerate dehydrogenase isoform X1	360320	262839	405385	384426	110310	247261	267415	190200	94111.9	421400	283771	229184	336565	381599	272807	113781	110460	93267.9	132797	158958	152086	235251	177376	286527	190494	261509	0.241989	1.3728	-		AT1G68010		GO:0005777,GO:0051287,GO:0005777,GO:0005829,GO:0048046,GO:0051287,GO:0055114,GO:0005777,GO:0030267,GO:0005777,GO:0009853,GO:0008465,GO:0009854,GO:0016618,GO:0016616,GO:0071482,GO:0055114,GO:0008266,GO:0009854,GO:0009507,GO:0005777,GO:0005777,GO:0071482,GO:0042631,GO:0005777,GO:0042631,GO:0005777,GO:0042631,GO:0009853,GO:0009854,GO:0016021,GO:0008465,GO:0009854
PSME_00007994-RA	PREDICTED: pentatricopeptide repeat-containing protein At1g77360, mitochondrial	212513	111978	253655	474131	743024	800847	700345	814582	649124	734387	743399	679490	399308	386075	552694	307868	656985	570019	582572	599889	466480	456141	320035	412084	651983	463235	0.00451401	0.710501	-		AT1G63630		GO:0005739,GO:0005739,GO:0008150
PSME_00008017-RA	PREDICTED: poly(rC)-binding protein 1 isoform X1	6.5531e+07	6.41183e+07	6.42739e+07	6.14634e+07	5.35977e+07	5.1382e+07	5.66531e+07	5.20596e+07	3.75698e+07	3.28658e+07	3.01995e+07	3.16944e+07	7.26808e+07	7.53035e+07	6.80154e+07	7.78169e+07	7.56628e+07	8.08873e+07	8.04761e+07	7.88962e+07	5.90676e+07	5.65039e+07	5.69342e+07	6.97582e+07	5.60315e+07	6.28225e+07	0.0557903	1.1212	-		AT3G04610		GO:0009911,GO:0005515,GO:0005515,GO:0006351,GO:0003676,GO:0005515,GO:0006355,GO:0006355,GO:0003723,GO:0005737,GO:0005737,GO:0006355,GO:0003723,GO:0005634
PSME_00008028-RA	PREDICTED: nucleolar protein 12	247724	285769	228793	245758	419288	275930	345983	317972	116339	290688	253517	384274	634823	745530	602424	735888	516123	588154	508557	614731	521433	496746	605891	563579	409048	454596	0.669704	1.11135	-		AT5G46840		GO:0005737,GO:0005737,GO:0003676,GO:0003723
PSME_00008044-RA	PREDICTED: ubiquitin carboxyl-terminal hydrolase 12 isoform X2	1.45741e+06	1.22241e+06	1.37077e+06	1.42738e+06	1.54883e+06	1.28632e+06	1.50079e+06	1.47082e+06	1.81049e+06	1.74538e+06	2.18273e+06	1.98731e+06	2.08572e+06	1.84254e+06	1.85958e+06	2.09372e+06	1.59447e+06	1.43921e+06	1.38655e+06	1.31449e+06	1.58041e+06	1.6656e+06	1.60451e+06	1.47858e+06	1.68258e+06	1.59346e+06	0.576687	0.947035	-		AT5G06600		GO:0005829,GO:0005634,GO:0016579,GO:0005515,GO:0006511,GO:0036459,GO:0005737,GO:0005829,GO:0006511,GO:0009867,GO:0016579,GO:0016579,GO:0004843,GO:0009867,GO:0005634,GO:0005634,GO:0009867,GO:0036459,GO:0009867,GO:0005515,GO:0006511,GO:0004843,GO:0005634
PSME_00008062-RA	PREDICTED: actin-depolymerizing factor 7-like	3.10895e+07	3.42372e+07	3.5535e+07	2.71162e+07	3.21141e+07	3.42692e+07	2.91353e+07	3.17408e+07	3.36196e+07	3.7131e+07	3.57338e+07	2.80386e+07	2.95437e+07	3.03716e+07	3.49268e+07	3.29532e+07	3.026e+07	2.96652e+07	3.23211e+07	3.82533e+07	3.4965e+07	3.58106e+07	3.87583e+07	3.56951e+07	3.31278e+07	3.30164e+07	0.968936	0.996635	-		AT4G00680		GO:0003779,GO:0030042,GO:0003779,GO:0030042,GO:0005737,GO:0005737,GO:0005622,GO:0030042,GO:0030042,GO:0015629
PSME_00008063-RA	PREDICTED: coatomer subunit beta-1	1.3011e+07	1.47903e+07	1.51389e+07	1.35341e+07	1.28015e+07	1.1321e+07	1.24737e+07	1.30262e+07	1.42902e+07	1.04687e+07	1.08966e+07	1.11454e+07	1.24261e+07	1.25477e+07	1.29022e+07	1.42761e+07	1.34466e+07	1.34778e+07	1.39735e+07	1.20281e+07	1.26763e+07	1.27197e+07	1.234e+07	1.33925e+07	1.24659e+07	1.30861e+07	0.376116	1.04975	-		AT4G31480		GO:0009506,GO:0030126,GO:0005634,GO:0005198,GO:0000139,GO:0005634,GO:0000139,GO:0000139,GO:0000139,GO:0000139,GO:0030126,GO:0016192,GO:0000139,GO:0030276,GO:0005829,GO:0006886,GO:0000139,GO:0030126,GO:0030126,GO:0000139
PSME_00008080-RA	PREDICTED: expansin-B3-like	312360	229215	98439.4	214017	245059	171397	110261	229603	168987	302072	218460	166609	44841.7	121819	72530.3	143663	133027	80364.1	120736	84720.3	398773	250883	634805	81339.2	159372	209938	0.57803	1.31728	-		AT2G20750		GO:0009828,GO:0005576,GO:0009826,GO:0071555,GO:0016020,GO:0019953,GO:0005576,GO:0006949,GO:0009828,GO:0009828,GO:0009664,GO:0071555,GO:0005618,GO:0009506,GO:0009828,GO:0009664,GO:0005576,GO:0009826,GO:0009826,GO:0009826
PSME_00008125-RA	PREDICTED: eukaryotic translation initiation factor 3 subunit A	6.10657e+06	7.08364e+06	6.31891e+06	6.39344e+06	6.10634e+06	5.75641e+06	5.67195e+06	5.25925e+06	6.22546e+06	4.66695e+06	4.9743e+06	5.48919e+06	6.35081e+06	6.45024e+06	6.76508e+06	7.90203e+06	5.96886e+06	5.60769e+06	6.37869e+06	4.96728e+06	5.61902e+06	7.17186e+06	4.18579e+06	5.50964e+06	5.5348e+06	6.16569e+06	0.216293	1.11398	-		AT4G11420		GO:0071540,GO:0001732,GO:0003743,GO:0003743,GO:0001732,GO:0002188,GO:0071540,GO:0001732,GO:0006413,GO:0001732,GO:0005829,GO:0002188,GO:0002188,GO:0005852,GO:0005852,GO:0043614,GO:0043614,GO:0003743,GO:0005737,GO:0003729,GO:0005886,GO:0005515,GO:0071541,GO:0006413,GO:0006413,GO:0071541
PSME_00008130-RA	PREDICTED: formation of crista junctions protein 1-like isoform X2	1.93757e+06	1.57332e+06	1.59371e+06	1.67173e+06	1.15006e+06	1.11424e+06	920558	997802	1.08302e+06	1.46257e+06	1.22158e+06	1.32171e+06	1.18739e+06	1.16864e+06	1.13362e+06	1.11104e+06	937016	1.05227e+06	1.34626e+06	816297	1.1352e+06	1.02439e+06	1.01966e+06	895666	1.15509e+06	1.22716e+06	0.697314	1.06239	-		AT4G39690		GO:0005743,GO:0098800,GO:0097035,GO:0005743,GO:0005739,GO:0005515,GO:0098800,GO:0008150,GO:0097035,GO:0005739,GO:1901612,GO:0098800,GO:0098800,GO:0005743,GO:0005743,GO:0016021,GO:0005739,GO:0005739
PSME_00008131-RA	PREDICTED: protein WEAK CHLOROPLAST MOVEMENT UNDER BLUE LIGHT 1	293531	360231	499848	553308	206161	371581	379389	435791	374018	561930	420468	477322	431512	402894	284238	156743	162361	174202	154454	248019	209618	185706	223985	208529	321597	325192	0.969416	1.01118	-		AT4G39690		GO:0005743,GO:0098800,GO:0097035,GO:0005743,GO:0005739,GO:0005515,GO:0098800,GO:0008150,GO:0097035,GO:0005739,GO:1901612,GO:0098800,GO:0098800,GO:0005743,GO:0005743,GO:0016021,GO:0005739,GO:0005739
PSME_00008134-RA	not_annotated	1.09918e+06	904240	919229	1.01725e+06	1.52978e+06	2.05932e+06	2.13814e+06	1.72288e+06	1.21816e+06	1.15647e+06	1.00575e+06	1.62853e+06	1.47305e+06	1.28212e+06	1.53512e+06	1.62111e+06	1.23167e+06	1.06578e+06	1.32636e+06	968422	1.57972e+06	1.37609e+06	1.22603e+06	1.15457e+06	1.20014e+06	1.41487e+06	0.179444	1.17891	-		AT4G02930		GO:0046686,GO:0005739,GO:0005524,GO:0005525,GO:0008270,GO:0005739,GO:0005739,GO:0006414,GO:0050897,GO:0005739,GO:0005525,GO:0006414,GO:0005739,GO:0003924,GO:0003746,GO:0006414,GO:0003746,GO:0005524,GO:0005618
PSME_00008159-RA	PREDICTED: dolichyl-diphosphooligosaccharide--protein glycosyltransferase subunit 2, partial	3.05924e+07	2.68749e+07	3.29161e+07	2.79934e+07	2.50013e+07	2.04212e+07	2.57181e+07	2.11293e+07	2.07159e+07	2.26897e+07	2.21096e+07	2.10533e+07	2.17848e+07	2.32086e+07	2.04551e+07	2.1548e+07	2.53177e+07	2.68698e+07	2.56409e+07	2.30541e+07	2.44281e+07	2.41212e+07	2.72881e+07	2.46129e+07	2.34314e+07	2.48808e+07	0.489435	1.06186	-		AT4G21150		GO:0016021,GO:0008250,GO:0005794,GO:0005783,GO:0006487,GO:0005789,GO:0016021,GO:0009505,GO:0005789,GO:0008250,GO:0005739,GO:0006487,GO:0009409,GO:0005886,GO:0005794,GO:0006487,GO:0005794,GO:0005774,GO:0006487,GO:0008250,GO:0008250,GO:0009409,GO:0009506,GO:0005774,GO:0008250,GO:0006487,GO:0004579,GO:0005783,GO:0016020,GO:0008250,GO:0005789,GO:0008250,GO:0006487,GO:0005789,GO:0005774,GO:0008250
PSME_00008174-RA	ARM repeat superfamily protein isoform 1	371437	371290	367700	644330	387457	351179	398462	539428	736828	383689	571980	521600	510818	414056	552958	662038	443921	306651	401617	396723	421007	471916	333694	298931	470376	443544	0.734366	0.942956	-		AT2G26780		GO:0016020
PSME_00008213-RA	PREDICTED: histone H2A.1	1.12423e+07	7.99452e+06	7.28893e+06	1.18394e+07	1.04172e+07	1.36781e+07	7.2016e+06	5.85734e+06	1.0697e+07	6.25611e+06	5.66594e+06	1.08733e+07	5.05402e+06	7.79851e+06	4.89082e+06	4.74763e+06	1.56865e+07	1.41224e+07	9.94472e+06	1.18826e+07	4.4923e+06	5.55256e+06	2.0122e+06	1.32877e+07	1.06411e+07	7.7097e+06	0.158838	0.724522	-		AT5G27670		GO:0005730,GO:0000790,GO:0003677,GO:0000786,GO:0005634,GO:0046982,GO:0006342,GO:0006342,GO:0006342,GO:0070828,GO:0003677,GO:0000792,GO:0000790,GO:0006342,GO:0003682,GO:0005730
PSME_00008222-RA	PREDICTED: UDP-glycosyltransferase 86A1-like	52189.1	12823	81213.1	52780.2	18302.4	47134.9	11346	20592.1	31337.3	29278.8	65726.1	50586.2	135919	40081.8	94648.1	56229.3	5120.29	50957	119730	162384	13167.5	9995.91	69829.1	93156.4	64389.9	50588	0.621033	0.785651	-		AT2G36970		GO:0008152,GO:0016757,GO:0008194
PSME_00008228-RA	PREDICTED: glycerophosphodiester phosphodiesterase GDPDL6	2.95512e+07	3.07744e+07	3.06843e+07	2.55944e+07	3.70367e+07	2.10307e+07	2.81511e+07	3.00112e+07	3.02604e+07	3.45563e+07	3.07247e+07	2.50262e+07	2.00715e+07	2.80086e+07	2.44203e+07	2.73045e+07	2.72839e+07	2.58623e+07	2.94999e+07	2.74182e+07	3.72825e+07	4.14246e+07	5.11191e+07	3.52897e+07	2.8829e+07	3.11097e+07	0.634309	1.07911	-		AT4G26690		GO:0031225,GO:0006071,GO:0016301,GO:0009932,GO:0005886,GO:0008889,GO:0010442,GO:0010442,GO:0046658,GO:0005886,GO:0010442,GO:0031225,GO:0010053,GO:0009932,GO:0052541,GO:0048765,GO:0010053,GO:0005886,GO:0005886,GO:0006071,GO:0052541,GO:0052541,GO:0006071,GO:0009505,GO:0006629,GO:0006071,GO:0005886,GO:0046658,GO:0008889,GO:0010026,GO:0048765
PSME_00008230-RA	PREDICTED: multiple organellar RNA editing factor 8, chloroplastic/mitochondrial-like	4.10632e+06	1.12673e+07	8.7023e+06	4.2686e+06	1.34025e+06	1.61039e+06	1.06535e+06	1.56764e+06	912562	1.16746e+06	855067	1.17601e+06	6.78146e+06	9.32421e+06	1.64544e+07	1.9438e+07	2.89863e+07	2.56497e+07	3.4174e+07	2.31016e+07	2.15565e+07	2.99906e+07	2.87787e+07	2.70345e+07	1.45028e+07	1.20804e+07	0.633077	0.832968	-		AT1G11430		GO:0009570,GO:0009941,GO:1900865,GO:0009570,GO:1900865,GO:0009570,GO:0006397,GO:0009507,GO:0009941,GO:0009570,GO:0009507,GO:0005515,GO:0009941,GO:0009507,GO:0006397,GO:0009941,GO:0005515,GO:0005515
PSME_00008265-RA	PREDICTED: alpha carbonic anhydrase 7-like	131478	379481	353814	125293	101615	130712	201202	79825.9	86697.8	117921	78845.6	170933	297201	511311	195528	323547	498132	895648	716354	354888	390704	169249	379486	537442	364927	269243	0.293002	0.737799	-		AT5G56330		GO:0009570,GO:0004089,GO:0009570,GO:0009570,GO:0046872,GO:0009570
PSME_00008307-RA	PREDICTED: BAG family molecular chaperone regulator 4 isoform X1	566912	398816	387550	619611	514919	619775	448554	677910	326657	606370	739930	845668	673714	556957	610224	683425	415378	414473	587908	379865	379765	419270	401459	514097	539531	529560	0.925943	0.981519	-		AT3G51780		GO:0009409,GO:0005829,GO:0051087,GO:0005634,GO:0009651,GO:0009409,GO:0009651,GO:0010228
PSME_00008314-RA	PREDICTED: probable pectinesterase/pectinesterase inhibitor 51	423959	395421	480386	441206	474997	459682	325561	419758	328291	490586	584348	681397	286234	381042	564752	411817	489057	744755	565102	676901	311920	382514	264615	420200	570055	402754	0.0105647	0.706518	-		AT5G09760		GO:0045330,GO:0005618,GO:0009505,GO:0005618,GO:0004857,GO:0009507,GO:0005576,GO:0045490,GO:0030599,GO:0030599,GO:0042545,GO:0016021,GO:0042545
PSME_00008320-RA	PREDICTED: probable pectinesterase/pectinesterase inhibitor 51	4.77651	13951.3	3328.49	29202.9	30910.9	15858.7	0	1935.46	0	0	0	6399.16	18652.8	41426.8	15191.7	82811.7	0	268.199	15371.5	0	23297.2	72777.5	0	849.199	2754.86	21887.5	0.494258	7.94504	-		AT5G09760		GO:0045330,GO:0005618,GO:0009505,GO:0005618,GO:0004857,GO:0009507,GO:0005576,GO:0045490,GO:0030599,GO:0030599,GO:0042545,GO:0016021,GO:0042545
PSME_00008343-RA	PREDICTED: heterogeneous nuclear ribonucleoprotein F-like	6.92646e+06	6.30438e+06	6.43466e+06	5.88081e+06	5.98174e+06	7.20623e+06	6.05096e+06	5.7646e+06	6.67669e+06	5.11043e+06	4.90706e+06	6.64839e+06	7.26308e+06	7.39623e+06	7.09163e+06	8.26259e+06	8.9838e+06	8.99642e+06	7.8633e+06	1.00322e+07	5.92448e+06	6.74892e+06	6.96718e+06	6.73578e+06	7.40229e+06	6.68373e+06	0.137923	0.902928	-		AT5G66010		GO:0008150,GO:0003723,GO:0005634,GO:0005634
PSME_00008384-RA	PREDICTED: eukaryotic translation initiation factor 3 subunit M	2.46549e+07	2.00369e+07	2.13029e+07	2.21908e+07	2.2484e+07	2.24518e+07	2.03888e+07	2.13537e+07	2.582e+07	2.12297e+07	2.04725e+07	2.3597e+07	2.28439e+07	2.28342e+07	2.27431e+07	2.51047e+07	2.2588e+07	2.07997e+07	2.29144e+07	2.30183e+07	1.87867e+07	2.43753e+07	2.22962e+07	2.09492e+07	2.25549e+07	2.21748e+07	0.760225	0.983147	-		AT5G15610		GO:0005737,GO:0000502,GO:0005737
PSME_00008386-RA	PREDICTED: beta-galactosidase 8	1.73823e+06	1.82429e+06	1.5407e+06	1.84684e+06	2.43927e+06	2.36722e+06	2.23042e+06	2.74269e+06	2.25476e+06	2.20803e+06	2.30878e+06	2.75344e+06	2.9011e+06	2.64804e+06	3.41525e+06	2.95437e+06	3.42454e+06	3.08237e+06	3.17709e+06	3.03555e+06	2.8389e+06	3.06379e+06	3.32276e+06	3.48166e+06	2.78057e+06	2.58472e+06	0.600223	0.929565	-		AT2G28470		GO:0005618,GO:0005773,GO:0004565,GO:0005576,GO:0048046,GO:0005576,GO:0005773,GO:0030246,GO:0005975,GO:0004565,GO:0004565
PSME_00008439-RA	PREDICTED: protein SLOW GREEN 1, chloroplastic	1.57216e+06	1.20521e+06	1.17792e+06	1.20133e+06	1.34882e+06	1.24519e+06	1.25412e+06	1.42821e+06	1.36462e+06	1.61537e+06	1.19018e+06	1.40804e+06	1.34488e+06	2.84397e+06	1.73052e+06	2.09544e+06	1.96316e+06	1.94925e+06	2.13065e+06	1.8631e+06	1.83495e+06	2.17049e+06	1.90855e+06	2.10164e+06	1.68555e+06	1.65396e+06	0.919037	0.981261	-		AT4G39470		GO:0005634,GO:0008150
PSME_00008449-RA	PREDICTED: ubiquitin-conjugating enzyme E2 variant 1D-like	486457	573088	1.03078e+06	433997	734424	719076	626907	930276	526216	1.04745e+06	652465	416640	600814	841565	1.24207e+06	1.11691e+06	689626	721785	556539	703671	1.36795e+06	623813	1.20713e+06	1.46344e+06	664299	874918	0.27598	1.31705	-		AT3G52560		GO:0031625,GO:0031372,GO:0005515,GO:0005634,GO:0005515,GO:0006301,GO:0005634,GO:0070534,GO:0006974,GO:0061630,GO:0004842,GO:0005515,GO:0006974,GO:0005829,GO:0005634,GO:0070534,GO:0005634,GO:0006301,GO:0005515,GO:0006301,GO:0005515,GO:0004842,GO:0070534,GO:0005634
PSME_00008482-RA	3-oxoacyl-synthase III	669369	709920	746261	756100	422555	469377	505904	476966	647961	786113	614013	576285	722828	728227	833341	683477	580155	758658	728287	692857	1.24038e+06	808912	1.00908e+06	760661	673041	721460	0.590245	1.07194	-		AT1G62640		GO:0009570,GO:0009507,GO:0009570,GO:0009507,GO:0006633,GO:0006633,GO:0033818,GO:0009507,GO:0009570,GO:0006633,GO:0004315,GO:0006633,GO:0009507,GO:0004315,GO:0009507,GO:0009570
PSME_00008507-RA	PREDICTED: importin-11	746735	867255	615604	746124	518493	355149	454898	494792	565214	394313	468155	489746	526171	484641	589231	653381	447478	378269	451359	250077	642494	898022	898319	785665	430576	642311	0.00693565	1.49175	-		AT3G08960		GO:0015031,GO:0005634,GO:0008565,GO:0005737,GO:0005643,GO:0005634,GO:0005643
PSME_00008521-RA	PREDICTED: phosphoinositide phosphatase SAC7 isoform X3	1.03797e+06	1.02892e+06	1.03296e+06	952334	576582	448394	703721	595784	528927	463648	446091	435478	696274	949496	540807	801065	1.0656e+06	967425	918751	1.00249e+06	1.03471e+06	1.13878e+06	1.3071e+06	1.05725e+06	728550	868884	0.169699	1.19262	-		AT3G51460		GO:0005789,GO:0005783,GO:0005886,GO:0030659,GO:0035619,GO:0048768,GO:0048768,GO:0009932,GO:0005789,GO:0048768,GO:0031520,GO:0090404,GO:0009611,GO:0005789,GO:0016021,GO:0031520,GO:0030659,GO:0005783,GO:0005739,GO:0005789,GO:0030659,GO:0004439,GO:0009506,GO:0009932,GO:0043812
PSME_00008600-RA	PREDICTED: glucosidase 2 subunit beta isoform X1	2.71044e+06	3.14492e+06	2.91313e+06	2.60839e+06	4.25252e+06	4.31643e+06	5.71202e+06	6.23923e+06	4.62475e+06	5.38182e+06	5.66876e+06	5.97814e+06	6.64055e+06	6.70984e+06	6.7052e+06	7.49507e+06	5.4325e+06	5.39242e+06	6.52281e+06	7.32935e+06	5.25753e+06	6.16321e+06	6.28767e+06	4.20181e+06	5.79132e+06	5.08487e+06	0.488023	0.878016	-		AT5G56360		GO:0005783,GO:0005516,GO:0006491,GO:0005516,GO:0009507,GO:0006491,GO:0042742,GO:0006491,GO:0042742
PSME_00008602-RA	PREDICTED: elongation factor TuB, chloroplastic	7.02391e+06	5.89928e+06	7.26571e+06	6.82005e+06	5.10936e+06	5.94397e+06	5.61733e+06	6.13553e+06	5.55837e+06	5.7168e+06	6.37203e+06	6.11292e+06	6.5409e+06	6.87762e+06	7.00017e+06	5.9673e+06	6.28427e+06	6.2898e+06	6.23062e+06	6.70993e+06	7.16353e+06	6.47284e+06	8.21287e+06	6.53203e+06	6.15934e+06	6.5364e+06	0.262016	1.06122	-		AT4G20360		GO:0009535,GO:0009570,GO:0009941,GO:0009941,GO:0005515,GO:0003746,GO:0009535,GO:0005525,GO:0009570,GO:0009941,GO:0018119,GO:0009535,GO:0006414,GO:0018119,GO:0009570,GO:0009507,GO:0009534,GO:0009941,GO:0009941,GO:0003746,GO:0009535,GO:0009534,GO:0009570,GO:0009570,GO:0009570,GO:0005634,GO:0006414,GO:0009536,GO:0009535,GO:0009535,GO:0009535,GO:0009534,GO:0009535,GO:0009570,GO:0005730,GO:0009941,GO:…
PSME_00008699-RA	PREDICTED: protein split ends-like	8.5113e+06	8.82462e+06	8.24232e+06	7.95266e+06	4.8848e+06	6.05949e+06	4.86534e+06	5.51932e+06	5.56489e+06	4.83059e+06	6.1371e+06	6.65129e+06	1.11439e+07	1.21416e+07	9.81652e+06	1.33172e+07	1.51416e+07	1.8255e+07	1.78137e+07	1.27679e+07	1.29929e+07	9.64499e+06	9.2287e+06	1.12131e+07	1.08953e+07	9.02242e+06	0.0973506	0.828105	-		AT2G03150		GO:0006355,GO:0055078,GO:0005509,GO:0006355,GO:0009793,GO:0005515,GO:0005829,GO:0006355,GO:0005634,GO:0005737
PSME_00008710-RA	PREDICTED: chaperonin CPN60-like 2, mitochondrial-like	1.83591e+08	1.67168e+08	1.80394e+08	1.58011e+08	1.3873e+08	1.28944e+08	1.42568e+08	1.47775e+08	1.28198e+08	1.26705e+08	1.2433e+08	1.35841e+08	2.13009e+08	2.0006e+08	2.19228e+08	2.15272e+08	1.67954e+08	1.70584e+08	1.7061e+08	1.71911e+08	2.30807e+08	1.70005e+08	2.21924e+08	1.7379e+08	1.49517e+08	1.80705e+08	0.0122512	1.20859	-		AT3G23990		GO:0061077,GO:0051131,GO:0005759,GO:0009408,GO:0005759,GO:0044183,GO:0005524,GO:0022626,GO:0005739,GO:0005739,GO:0005774,GO:0046686,GO:0005739,GO:0005774,GO:0045041,GO:0005739,GO:0045041,GO:0005739,GO:0005774,GO:0007005,GO:0009408,GO:0022626,GO:0022626,GO:0051082,GO:0005739,GO:0005507,GO:0022626,GO:0022626,GO:0005739,GO:0005524,GO:0022626,GO:0042026,GO:0005759,GO:0022626,GO:0022626,GO:0006458,GO:…
PSME_00008711-RA	PREDICTED: proteasome subunit alpha type-2-B	3.16574e+06	5.93147e+06	6.94035e+06	5.82991e+06	1.06108e+07	8.09698e+06	6.75405e+06	8.71743e+06	7.07865e+06	1.06506e+07	9.61473e+06	8.27472e+06	6.94177e+06	6.78097e+06	8.303e+06	4.47616e+06	4.0721e+06	5.02308e+06	3.36728e+06	5.06029e+06	5.60136e+06	5.20285e+06	6.80425e+06	5.84765e+06	6.64269e+06	6.6253e+06	0.987705	0.997382	-		AT1G79210		GO:0009507,GO:0006511,GO:0005829,GO:0042742,GO:0042742,GO:0006511,GO:0042742,GO:0004298,GO:0004175,GO:0006511,GO:0000502,GO:0005829,GO:0042742,GO:0009507,GO:0006511,GO:0042742,GO:0005634,GO:0009507,GO:0005829,GO:0006511,GO:0006511,GO:0005839,GO:0042742
PSME_00008789-RA	PREDICTED: pyruvate kinase, cytosolic isozyme	5.36381e+07	4.91086e+07	5.44466e+07	4.77606e+07	6.74019e+07	5.21252e+07	5.91089e+07	7.44756e+07	5.89709e+07	8.53771e+07	8.24346e+07	5.79784e+07	5.5328e+07	4.94293e+07	5.52533e+07	5.78505e+07	5.3138e+07	6.61308e+07	6.01915e+07	4.96164e+07	6.02051e+07	4.37856e+07	5.61807e+07	6.49121e+07	6.42297e+07	5.63131e+07	0.152316	0.876746	-		AT3G52990		GO:0046686,GO:0004743,GO:0030955,GO:0006096,GO:0005737,GO:0000287,GO:0016301,GO:0006096,GO:0006096,GO:0005829,GO:0006096,GO:0006096,GO:0004743,GO:0016020,GO:0006096,GO:0016020
PSME_00008845-RA	PREDICTED: elongation factor 1-gamma 2-like	3.52997e+06	2.78311e+06	2.77811e+06	3.31545e+06	1.39601e+06	1.84067e+06	1.88028e+06	872663	855647	965792	1.32852e+06	1.71952e+06	1.9362e+06	2.10011e+06	1.55229e+06	1.45417e+06	4.53283e+06	3.72128e+06	4.18424e+06	3.18571e+06	1.20272e+06	1.9921e+06	1.1414e+06	2.37942e+06	2.56169e+06	2.00967e+06	0.20213	0.784507	-		AT1G09640		GO:0005886,GO:0005773,GO:0009506,GO:0005829,GO:0006414,GO:0005737,GO:0006414,GO:0006414,GO:0006414,GO:0006414,GO:0003746,GO:0005737,GO:0006414,GO:0005773
PSME_00008851-RA	PREDICTED: endoglucanase 6	359296	140941	149107	240187	443582	394482	586791	367519	492472	460096	464166	622003	300471	402436	453916	391082	382137	294905	357398	417582	465163	434187	490975	475344	436345	380967	0.437509	0.873088	-		AT4G11050		GO:0030246,GO:0030245,GO:0030245,GO:0030245,GO:0030245,GO:0005576,GO:0004553,GO:0071555,GO:0005576,GO:0071555,GO:0008810
PSME_00008869-RA	PREDICTED: linoleate 9S-lipoxygenase 5, chloroplastic-like	1.74479e+06	1.18973e+06	1.25693e+06	1.24762e+06	1.13097e+06	1.00981e+06	779684	1.10571e+06	1.14228e+06	824581	1.09066e+06	1.35509e+06	1.39877e+06	973087	1.18011e+06	645699	1.04214e+06	1.10625e+06	1.44417e+06	2.0552e+06	2.43999e+06	1.35565e+06	1.99036e+06	1.56107e+06	1.25755e+06	1.31312e+06	0.858426	1.0442	-		AT3G22400		GO:0048364,GO:0034440,GO:0031408,GO:0009507,GO:0010311,GO:1990136,GO:0031408,GO:1990136,GO:0046872,GO:1900366,GO:0005737,GO:0034440
PSME_00008870-RA	PREDICTED: allene oxide synthase, chloroplastic-like	1.16619e+06	1.60269e+06	982014	1.11169e+06	1.82335e+06	1.50834e+06	1.52114e+06	1.50376e+06	1.85476e+06	1.68467e+06	1.52791e+06	2.05536e+06	1.57485e+06	1.91056e+06	1.11192e+06	1.48335e+06	1.65504e+06	1.35156e+06	1.53702e+06	1.49814e+06	1.6586e+06	1.87769e+06	1.97621e+06	1.51562e+06	1.64556e+06	1.5205e+06	0.511381	0.924001	-		AT5G42650		GO:0009941,GO:0047987,GO:0009753,GO:0009535,GO:0009941,GO:0009507,GO:0055114,GO:0031408,GO:0020037,GO:0016705,GO:0010287,GO:0009695,GO:0009579,GO:0009611,GO:0009535,GO:0009620,GO:0031407,GO:0009507,GO:0009611,GO:0010287,GO:0016836,GO:0009534,GO:0009941,GO:0009941,GO:0010287,GO:0010287,GO:0010287,GO:0009535,GO:0010287,GO:0050832,GO:0004497,GO:0009534,GO:0009535,GO:0009535,GO:0016020,GO:0010287,GO:…
PSME_00008874-RA	PREDICTED: DNA topoisomerase 2	160140	92617.4	68394.6	120482	36030.7	67077.8	54965.7	32631.4	68719.1	5305.71	2392.33	105860	47934.2	36621.6	14022.1	20801.7	84975.1	154684	52479.8	122551	1082.39	22852	4462.06	60907.6	74620.8	52563.9	0.476491	0.704413	-		AT3G23890		GO:0006265,GO:0044774,GO:0005524,GO:0006259,GO:0005524,GO:0005524,GO:0003918,GO:0006265,GO:0005524,GO:0009507,GO:0005524,GO:0008094,GO:0005634,GO:0000712,GO:0006265,GO:0006265,GO:0006265,GO:0000712,GO:0000819,GO:0003918,GO:0006265,GO:0003677,GO:0009330,GO:0003677,GO:0003918,GO:0003916,GO:0046872,GO:0003677,GO:0003918,GO:0003918,GO:0005634,GO:0000712,GO:0007059,GO:0000819,GO:0003918,GO:0005524
PSME_00008887-RA	PREDICTED: probable mitochondrial-processing peptidase subunit beta	5.24078e+07	4.94108e+07	5.433e+07	4.53217e+07	5.63757e+07	5.21251e+07	6.35515e+07	5.393e+07	5.10856e+07	6.5624e+07	5.64028e+07	5.46702e+07	4.58056e+07	5.37739e+07	4.86507e+07	5.36405e+07	5.15608e+07	5.65244e+07	5.66678e+07	5.27393e+07	6.15759e+07	5.27026e+07	6.58622e+07	5.2514e+07	5.56594e+07	5.38736e+07	0.636422	0.967917	-		AT3G02090		GO:0005774,GO:0005618,GO:0009507,GO:0005739,GO:0005774,GO:0009060,GO:0005739,GO:0005758,GO:0005743,GO:0009060,GO:0005759,GO:0005750,GO:0005743,GO:0006508,GO:0005774,GO:0006122,GO:0005618,GO:0009060,GO:0005741,GO:0005743,GO:0009507,GO:0006122,GO:0005774,GO:0005750,GO:0005739,GO:0005741,GO:0005758,GO:0016020,GO:0005739,GO:0005774,GO:0008270,GO:0009507,GO:0005739,GO:0016020,GO:0004222,GO:0005759,GO:…
PSME_00008890-RA	PREDICTED: asparagine synthetase	69795.6	40655.1	19996.1	61719.1	39560	12512.3	40850.3	42274.5	29408.4	63273	30571.6	33557	8296.5	16798	29574.8	50133.6	17397	22500.2	34958.2	49527.1	111020	36142.3	102744	12364.9	35149	43402.3	0.664951	1.23481	-		AT5G10240		GO:0009646,GO:0005524,GO:0005524,GO:0004066,GO:0004066,GO:0006529,GO:0005829,GO:0006541,GO:0070981,GO:0004071,GO:0006529,GO:0006529,GO:0070981,GO:0004066,GO:0005829,GO:0006529,GO:0006541,GO:0006529,GO:0042803,GO:0006529
PSME_00008895-RA	not_annotated	7.31753e+06	6.43638e+06	6.34835e+06	5.18918e+06	4.84375e+06	7.20875e+06	6.27743e+06	2.38659e+06	664616	2.09548e+06	731036	3.45919e+06	1.07692e+07	1.20375e+07	6.44905e+06	1.22403e+07	1.32449e+07	1.10308e+07	1.34853e+07	1.2149e+07	4.51941e+06	5.45755e+06	3.51505e+06	7.22505e+06	7.10754e+06	6.76382e+06	0.850329	0.951641	-		no homologue found
PSME_00008919-RA	uninformative	565444	413721	252484	295922	128956	145263	189468	235615	199513	116949	70889.6	46736.6	105810	69905.3	106373	65419.7	330795	56064.4	159144	115562	142521	135784	462030	208179	136957	220181	0.348719	1.60767	-		no homologue found
PSME_00008938-RA	PREDICTED: dnaJ protein ERDJ2A	5.56874e+06	4.20291e+06	4.97215e+06	4.73918e+06	4.1791e+06	4.03162e+06	4.46703e+06	3.71806e+06	3.72577e+06	3.10164e+06	3.05855e+06	3.74006e+06	5.25635e+06	5.08865e+06	4.46045e+06	4.54314e+06	6.05688e+06	5.52186e+06	5.76861e+06	4.91485e+06	5.64946e+06	5.52279e+06	6.13137e+06	5.334e+06	4.48603e+06	4.86656e+06	0.235176	1.08483	-		AT1G79940		GO:0005739,GO:0005886,GO:0005794,GO:0030176,GO:0030176,GO:0005886,GO:0030176,GO:0005783,GO:0008565,GO:0016021,GO:0005886,GO:0009507,GO:0009507,GO:0005783,GO:0006457,GO:0005794,GO:0005794,GO:0030176,GO:0009507,GO:0009507,GO:0031204,GO:0005794
PSME_00008957-RA	PREDICTED: dihydroneopterin aldolase 2	436624	202653	250003	236617	168221	216060	164732	194662	257066	164977	141947	154576	106784	82302.6	155634	155447	85564.6	153457	191680	241356	166695	97771.4	192931	211345	173828	189905	0.768014	1.09249	-		AT3G11750		GO:0046654,GO:0006760,GO:0046654,GO:0102083,GO:0009507,GO:0004150,GO:0004150,GO:0046656,GO:0005829,GO:0006760,GO:0046656
PSME_00008973-RA	DNAJ	3.06492e+06	3.28556e+06	3.26844e+06	2.84288e+06	2.42642e+06	1.73018e+06	2.0032e+06	1.29418e+06	1.93384e+06	1.52029e+06	1.58396e+06	3.3639e+06	2.93204e+06	3.47815e+06	2.25598e+06	3.92248e+06	3.3029e+06	3.15304e+06	2.59582e+06	3.73924e+06	1.2435e+06	2.14019e+06	1.442e+06	2.34008e+06	2.64912e+06	2.47939e+06	0.745441	0.935928	-		AT5G22060		GO:0006457,GO:0005737,GO:0005829,GO:0005524,GO:0051082,GO:0006457,GO:0006457,GO:0046872,GO:0005886,GO:0009506,GO:0009408,GO:0009408,GO:0005524,GO:0031072
PSME_00008982-RA	PREDICTED: phosphoribosylglycinamide formyltransferase, chloroplastic	1.73002e+06	1.482e+06	2.00303e+06	1.82313e+06	1.30112e+06	1.92458e+06	1.43403e+06	1.67605e+06	1.47095e+06	1.30529e+06	1.54377e+06	1.69528e+06	2.70474e+06	3.19648e+06	2.79371e+06	3.16356e+06	2.59743e+06	2.50863e+06	2.5691e+06	3.07972e+06	4.40476e+06	3.01102e+06	2.08424e+06	3.20507e+06	2.09627e+06	2.3711e+06	0.534568	1.1311	-		AT1G31220		GO:0009058,GO:0004644,GO:0016742,GO:0009152,GO:0004644,GO:0006189,GO:0009152,GO:0009507,GO:0009152,GO:0009507,GO:0009152,GO:0008864,GO:0006189
PSME_00009009-RA	PREDICTED: adenosylhomocysteinase 1-like isoform X1	1.47031e+08	1.61496e+08	1.84318e+08	1.44015e+08	2.19084e+08	1.91824e+08	2.51993e+08	2.34861e+08	2.30635e+08	2.0004e+08	1.93345e+08	1.65067e+08	1.74049e+08	1.56574e+08	1.5942e+08	1.82774e+08	1.68227e+08	1.82782e+08	1.93343e+08	1.65861e+08	1.53961e+08	1.78621e+08	1.9327e+08	1.84216e+08	1.87413e+08	1.82344e+08	0.711995	0.972956	-		AT4G13940		GO:0006730,GO:0005774,GO:0005737,GO:0005507,GO:0033353,GO:0005737,GO:0005773,GO:0019510,GO:0009793,GO:0005774,GO:0051287,GO:0051287,GO:0016020,GO:0005737,GO:0005774,GO:0004013,GO:0019510,GO:0016441,GO:0006346,GO:0005774,GO:0005829,GO:0033353,GO:0009793,GO:0006346,GO:0006346,GO:0005886,GO:0005515,GO:0016020,GO:0004013,GO:0016020,GO:0005886,GO:0005515,GO:0005737,GO:0004013,GO:0006346,GO:0005774,GO:…
PSME_00009048-RA	PREDICTED: hypersensitive-induced response protein 1	432246	701596	402580	668895	585531	542050	559339	1.04518e+06	928385	1.39604e+06	1.6669e+06	1.12597e+06	434305	545645	543165	887099	656708	881022	789608	840959	1.30622e+06	973098	1.58837e+06	975565	1.0357e+06	761931	0.182218	0.735668	-		AT5G62740		GO:0005774,GO:0005886,GO:0005886,GO:0005774,GO:0016020,GO:0043424,GO:0005794,GO:0005774,GO:0005515,GO:0005773,GO:0005886,GO:0009506,GO:0005773,GO:0005886
PSME_00009105-RA	rab family GTPase	5.68009e+06	5.19212e+06	5.48025e+06	5.25907e+06	6.12063e+06	6.49199e+06	6.23725e+06	6.0266e+06	6.61014e+06	8.48328e+06	8.97094e+06	7.97443e+06	4.9595e+06	5.90183e+06	6.58868e+06	7.23262e+06	7.03875e+06	5.92477e+06	5.89346e+06	5.81036e+06	7.40206e+06	6.77279e+06	7.14173e+06	6.55513e+06	7.08827e+06	6.19015e+06	0.0816467	0.873295	-		AT5G60860		GO:0005768,GO:0005886,GO:0005525,GO:0015031,GO:0005525,GO:0005525,GO:0005768,GO:0003924,GO:0005525
PSME_00009106-RA	PREDICTED: dynamin-related protein 3A	3.86597e+06	3.4529e+06	3.00344e+06	4.42523e+06	3.74434e+06	3.07527e+06	3.31596e+06	2.94828e+06	4.2584e+06	4.37662e+06	3.83483e+06	5.18539e+06	4.16961e+06	4.60074e+06	4.12034e+06	4.98954e+06	4.25434e+06	3.63994e+06	3.92947e+06	3.76519e+06	3.37498e+06	3.90457e+06	3.31864e+06	3.78446e+06	4.15552e+06	3.75589e+06	0.224311	0.903832	-		AT4G33650		GO:0009791,GO:0005525,GO:0003924,GO:0000266,GO:0005739,GO:0005525,GO:0007031,GO:0008017,GO:0007049,GO:0003924,GO:0042802,GO:0051301,GO:0009941,GO:0016020,GO:0005515,GO:0005777,GO:0003924,GO:0016559,GO:0005525,GO:0044375,GO:0005777,GO:0005525,GO:0005525,GO:0044375,GO:0035091,GO:0005829,GO:0005777,GO:0005525,GO:0009507,GO:0016559,GO:0009941,GO:0005515,GO:0005777,GO:0009941,GO:0009941,GO:0042802,GO:…
PSME_00009107-RA	PREDICTED: dynamin-related protein 3A	4.47405e+06	3.72969e+06	4.53012e+06	3.41658e+06	3.40779e+06	2.16638e+06	2.73085e+06	2.55117e+06	4.34787e+06	2.95766e+06	2.55989e+06	3.54359e+06	2.51124e+06	3.11736e+06	2.38904e+06	3.37735e+06	2.32301e+06	2.44423e+06	3.15811e+06	2.78691e+06	2.75023e+06	3.63249e+06	3.72578e+06	3.30668e+06	3.01516e+06	3.23855e+06	0.612157	1.07409	-		AT4G33650		GO:0009791,GO:0005525,GO:0003924,GO:0000266,GO:0005739,GO:0005525,GO:0007031,GO:0008017,GO:0007049,GO:0003924,GO:0042802,GO:0051301,GO:0009941,GO:0016020,GO:0005515,GO:0005777,GO:0003924,GO:0016559,GO:0005525,GO:0044375,GO:0005777,GO:0005525,GO:0005525,GO:0044375,GO:0035091,GO:0005829,GO:0005777,GO:0005525,GO:0009507,GO:0016559,GO:0009941,GO:0005515,GO:0005777,GO:0009941,GO:0009941,GO:0042802,GO:…
PSME_00009108-RA	PREDICTED: dynamin-related protein 3A	1.55109e+06	2.05086e+06	1.50435e+06	1.77425e+06	1.42399e+06	1.04167e+06	1.08099e+06	957102	1.73882e+06	1.03398e+06	1.10205e+06	1.42818e+06	1.48794e+06	1.49228e+06	1.34273e+06	1.76685e+06	1.25807e+06	1.09231e+06	997434	1.29508e+06	1.02822e+06	1.17796e+06	1.01729e+06	1.2948e+06	1.24324e+06	1.37452e+06	0.49212	1.1056	-		AT4G33650		GO:0009791,GO:0005525,GO:0003924,GO:0000266,GO:0005739,GO:0005525,GO:0007031,GO:0008017,GO:0007049,GO:0003924,GO:0042802,GO:0051301,GO:0009941,GO:0016020,GO:0005515,GO:0005777,GO:0003924,GO:0016559,GO:0005525,GO:0044375,GO:0005777,GO:0005525,GO:0005525,GO:0044375,GO:0035091,GO:0005829,GO:0005777,GO:0005525,GO:0009507,GO:0016559,GO:0009941,GO:0005515,GO:0005777,GO:0009941,GO:0009941,GO:0042802,GO:…
PSME_00009118-RA	PREDICTED: embryonic protein DC-8 isoform X1	0	0	3495.02	7674.79	0	16482.5	64376.5	32639.1	0	31080.6	3824.02	65143.5	27181.7	41269.2	0	18452.8	55529.6	373954	239433	342327	0	0	0	51434.5	138912	16437.9	0.0346413	0.118333	1ry>2ry	2ry>3ry	AT3G53040	AT3G53040	GO:0010227,GO:0009793,GO:0005829
PSME_00009133-RA	PREDICTED: ATP-dependent DNA helicase 2 subunit KU80	40713.6	0	3650.89	37365.7	241800	276337	171175	245958	371702	225603	255316	380646	158759	155840	175426	171180	128935	242289	130651	139037	25790.7	81340	23360.8	88554.6	234272	118578	0.0121959	0.506155	1ry>2ry		AT1G48050	KU80	GO:0006302,GO:0003690,GO:0043564,GO:0005524,GO:0000723,GO:0009408,GO:0005515,GO:0005524,GO:0004003,GO:0006281,GO:0006281,GO:0005515,GO:0006303,GO:0006302,GO:0005515,GO:0005634,GO:0000723,GO:0006303,GO:0043564,GO:0000723,GO:0006303,GO:0000723,GO:0015074,GO:0006310,GO:0042162,GO:0006303,GO:0006303,GO:0006302,GO:0009408,GO:0003684,GO:0006281,GO:0005737,GO:0006303,GO:0006303,GO:0006310,GO:0000784,GO:…
PSME_00009173-RA	PREDICTED: protein TIC110, chloroplastic-like	5.41307e+06	4.54119e+06	4.32875e+06	5.29791e+06	4.78636e+06	4.10563e+06	3.93378e+06	3.94443e+06	4.81672e+06	4.1144e+06	5.13947e+06	5.5391e+06	4.59963e+06	4.63035e+06	5.19258e+06	5.14154e+06	5.32286e+06	5.038e+06	5.77925e+06	5.0253e+06	4.69328e+06	6.0283e+06	5.40291e+06	5.47601e+06	5.09689e+06	4.84473e+06	0.442527	0.950528	-		AT1G06950		GO:0009536,GO:0009658,GO:0009941,GO:0005515,GO:0009941,GO:0031897,GO:0009941,GO:0009507,GO:0016021,GO:0009941,GO:0031897,GO:0009941,GO:0031897,GO:0045037,GO:0005515,GO:0016020,GO:0005515,GO:0009507,GO:0009941,GO:0009507,GO:0031897,GO:0009507,GO:0009941,GO:0009941,GO:0009941,GO:0009941,GO:0009941,GO:0009941,GO:0031897
PSME_00009192-RA	Coatomer subunit beta-1	615251	528435	736180	893439	1.03793e+06	775208	943256	688076	899141	810511	699048	929129	615017	675450	715012	736334	742897	600703	713281	613681	308909	503543	360791	388956	751049	657611	0.349976	0.875591	-		AT1G15520		GO:0046865,GO:0010193,GO:0005886,GO:0016021,GO:0005515,GO:0006810,GO:0015692,GO:0042626,GO:0042626,GO:0005886,GO:0002229,GO:0006855,GO:0042626,GO:0016887,GO:0080168,GO:0042626,GO:0005524,GO:0016021,GO:0005524,GO:0009751,GO:0002229,GO:0009723,GO:0009753,GO:0005515
PSME_00009207-RA	PREDICTED: endoplasmic reticulum-Golgi intermediate compartment protein 3	2.07958e+06	1.24038e+06	2.13277e+06	1.14338e+06	1.08209e+06	973779	871369	1.10916e+06	712146	893057	957246	944569	1.09588e+06	1.06726e+06	1.04809e+06	1.08522e+06	787961	808447	838419	919866	1.48555e+06	1.02504e+06	1.50155e+06	1.02807e+06	857714	1.24807e+06	0.0468288	1.45512	-		AT3G22290		GO:0005783,GO:0003674,GO:0008150,GO:0016021
PSME_00009208-RA	PREDICTED: serine--tRNA ligase isoform X2	1.27382e+07	1.18765e+07	1.35289e+07	1.20363e+07	1.50996e+07	1.09818e+07	1.23143e+07	1.35938e+07	1.54214e+07	1.29166e+07	1.20311e+07	1.23902e+07	1.19882e+07	1.14049e+07	1.15767e+07	1.17276e+07	1.05967e+07	9.87871e+06	1.19032e+07	1.28183e+07	1.23366e+07	1.13888e+07	1.2156e+07	1.3142e+07	1.22445e+07	1.23681e+07	0.888263	1.0101	-		AT5G27470		GO:0006434,GO:0005829,GO:0005524,GO:0006434,GO:0097056,GO:0005524,GO:0097056,GO:0004828,GO:0005829,GO:0006434,GO:0005737,GO:0046686
PSME_00009233-RA	PREDICTED: superoxide dismutase	7.45882e+07	8.57286e+07	5.55794e+07	4.62606e+07	3.2405e+07	2.71336e+07	2.20657e+07	2.41741e+07	2.68354e+07	2.6892e+07	2.2136e+07	2.77194e+07	3.24868e+07	4.48406e+07	4.52538e+07	4.08897e+07	2.74349e+07	2.98623e+07	3.38131e+07	4.70605e+07	2.93955e+07	3.31437e+07	3.41684e+07	2.94454e+07	3.02192e+07	4.10975e+07	0.223128	1.35998	-		AT1G08830		GO:0009651,GO:0005515,GO:0006979,GO:0035195,GO:0005507,GO:0005829,GO:0046688,GO:0005737,GO:0071472,GO:0071329,GO:0019430,GO:0006979,GO:0071457,GO:0055114,GO:0005829,GO:0005737,GO:0071484,GO:0010193,GO:0019430,GO:0008270,GO:0071472,GO:0071472,GO:0071493,GO:0071484,GO:0042742,GO:0009651,GO:0005829,GO:0005615,GO:0034599,GO:0071280,GO:0019430,GO:0010039,GO:0005634,GO:0004784,GO:0004784,GO:0005737,GO:…
PSME_00009246-RA	PREDICTED: probable glucan 1,3-alpha-glucosidase	2.10569e+07	1.98438e+07	2.17583e+07	1.89174e+07	1.96497e+07	1.73553e+07	1.87094e+07	1.87142e+07	1.78993e+07	1.74099e+07	1.86921e+07	1.70614e+07	1.81832e+07	1.88768e+07	1.95932e+07	2.08559e+07	1.98486e+07	2.19502e+07	2.26645e+07	2.13053e+07	2.06964e+07	2.07182e+07	2.28649e+07	1.9791e+07	1.96039e+07	1.9849e+07	0.767324	1.0125	-		AT5G63840		GO:0030246,GO:0005975,GO:0042742,GO:0009507,GO:0033919,GO:0005576,GO:0004553,GO:0042742,GO:0009826,GO:0005783,GO:0004553,GO:0009826,GO:0030244,GO:0015926,GO:0005783,GO:0046686,GO:0030244
PSME_00009308-RA	PREDICTED: probable signal peptidase complex subunit 1	1146.71	0	5271.01	18994.6	20667	90241.7	21093.2	44953.3	652.046	0	0	0	5424.06	2902.59	4697.17	30130.6	15719	0	0	28899.1	3966.99	0	5142.1	21643.1	5658.77	17267.1	0.812394	3.05139	-		AT4G40042		GO:0008233
PSME_00009309-RA	PREDICTED: ubiquitin-conjugating enzyme E2 7	562994	650365	550639	494409	270071	344974	320121	183617	181000	309478	216075	160873	248065	212036	244875	216522	420113	310636	241487	503134	231890	408862	246530	223833	292849	338113	0.629637	1.15456	-		AT3G46460		GO:0005524,GO:0006511,GO:0005737,GO:0006511,GO:0005634,GO:0005524,GO:0004842,GO:0000209,GO:0006511,GO:0006511,GO:0031625,GO:0006511,GO:0000209,GO:0061630,GO:0004842,GO:0000209,GO:0006511
PSME_00009333-RA	PREDICTED: UBP1-associated protein 2B-like	1.80569e+07	1.68905e+07	1.9374e+07	1.967e+07	1.333e+07	1.53466e+07	1.65448e+07	1.44118e+07	1.56932e+07	9.78437e+06	1.09392e+07	1.40789e+07	1.95031e+07	1.79914e+07	1.76784e+07	1.91459e+07	2.98896e+07	2.77309e+07	2.77882e+07	2.11164e+07	1.57084e+07	1.6185e+07	1.15741e+07	2.21216e+07	1.96276e+07	1.70958e+07	0.15016	0.871008	-		AT2G41060		GO:0005737,GO:0009693,GO:0005737,GO:0008219,GO:0003723,GO:0005634,GO:0003723,GO:0010150,GO:0009693,GO:0006952
PSME_00009407-RA	PREDICTED: LOW QUALITY PROTEIN: chromatin modification-related protein eaf-1-like	2.37128e+06	2.2797e+06	2.44584e+06	2.10574e+06	391903	1.77738e+06	428720	427350	339119	115121	116249	91074.2	2.28372e+06	2.07361e+06	1.60776e+06	1.65382e+06	3.55815e+06	5.25177e+06	4.31382e+06	2.98184e+06	1.64401e+06	1.52461e+06	1.42641e+06	2.53494e+06	2.09589e+06	1.68605e+06	0.252924	0.804455	-		no homologue found
PSME_00009413-RA	PREDICTED: ran-binding protein 1 homolog b	6.35626e+06	7.455e+06	8.15278e+06	6.78707e+06	6.26227e+06	7.51724e+06	7.05043e+06	5.45121e+06	4.90015e+06	6.80101e+06	4.92556e+06	7.12092e+06	6.84052e+06	6.59402e+06	7.19261e+06	7.31752e+06	8.23595e+06	6.77947e+06	5.31689e+06	6.88636e+06	5.51267e+06	6.40159e+06	5.48063e+06	6.69368e+06	6.37079e+06	6.69159e+06	0.620328	1.05036	-		AT5G58590		GO:0006405,GO:0006511,GO:0005634,GO:0007051,GO:0000060,GO:0005096,GO:0005643,GO:0008536,GO:0005737,GO:0006511,GO:0051028,GO:0000082,GO:0006405,GO:0005643,GO:0005515,GO:0007051,GO:0051028,GO:0006511,GO:0005634
PSME_00009436-RA	PREDICTED: receptor-like protein kinase FERONIA	466272	549779	478249	519285	353560	286863	341487	370154	298375	311229	241274	275773	404641	552182	439366	467716	452316	306554	213913	497139	367649	782658	780829	325744	324572	467902	0.0629172	1.4416	-		AT3G51550		GO:0009742,GO:0005576,GO:0016021,GO:0005886,GO:0009873,GO:0009741,GO:0005886,GO:0009738,GO:0016301,GO:0009791,GO:0030308,GO:0030308,GO:0046777,GO:0048364,GO:0009742,GO:0005515,GO:0010483,GO:0009723,GO:0006468,GO:0009788,GO:0009506,GO:0046777,GO:0005886,GO:0005515,GO:0005515,GO:0004674,GO:0005524,GO:0009873,GO:0043680,GO:0043680,GO:0004672,GO:0005886,GO:0046777,GO:0004672,GO:0007338,GO:0050832,GO:…
PSME_00009541-RA	PREDICTED: translation factor GUF1 homolog, organellar chromatophore	410159	418844	574601	756761	586093	471183	664459	608676	905947	641468	785491	791462	1.21752e+06	758852	1.25084e+06	983571	793448	444215	442493	542594	421226	725247	385112	588909	668390	676379	0.968936	1.01195	-		AT2G31060		GO:0009507,GO:0005525,GO:0005525,GO:0005886,GO:0003746,GO:0009507,GO:0005739
PSME_00009548-RA	PREDICTED: pathogenesis-related protein PR-4	2.73883e+06	2.73126e+06	1.09699e+06	1.5064e+06	1.45491e+07	1.49314e+07	1.20044e+07	9.44928e+06	1.25083e+07	1.31021e+07	8.75423e+06	7.28099e+06	730625	1.90406e+06	1.20629e+06	1.12969e+06	1.51269e+06	509236	936140	1.85207e+06	449968	574522	291678	372803	5.80697e+06	4.1042e+06	0.10565	0.706771	-		AT3G04720	PR4	GO:0009651,GO:0009723,GO:0004540,GO:0080027,GO:0009627,GO:0009651,GO:0042742,GO:0008061,GO:0031640,GO:0009817,GO:0005576,GO:0009615,GO:0009627,GO:0042742,GO:0009817
PSME_00009549-RA	uninformative	408181	98456	177430	108011	3.08478e+06	3.7813e+06	3.52784e+06	2.60653e+06	2.70921e+06	2.75471e+06	621391	198134	157300	383319	695926	832756	378651	612806	997853	480572	615191	724060	1.085e+06	528067	1.09417e+06	1.17588e+06	0.862926	1.07469	-		AT3G04720		GO:0009651,GO:0009723,GO:0004540,GO:0080027,GO:0009627,GO:0009651,GO:0042742,GO:0008061,GO:0031640,GO:0009817,GO:0005576,GO:0009615,GO:0009627,GO:0042742,GO:0009817
PSME_00009560-RA	PREDICTED: probable fructokinase-6, chloroplastic	1.20136e+07	1.20525e+07	1.16411e+07	1.14882e+07	1.62088e+07	1.57306e+07	1.52505e+07	1.33083e+07	1.19418e+07	1.36811e+07	1.51887e+07	1.17427e+07	9.23476e+06	1.13126e+07	1.10815e+07	1.12697e+07	1.05523e+07	9.23917e+06	9.93981e+06	1.04642e+07	8.99797e+06	1.25001e+07	1.23369e+07	9.25763e+06	1.15937e+07	1.21053e+07	0.549101	1.04413	-		AT1G66430		GO:0019252,GO:0016051,GO:0009570,GO:0009570,GO:0009570,GO:0019252,GO:0009570,GO:0009570,GO:0009570,GO:0009570,GO:0016301,GO:0005524,GO:0009570,GO:0009570,GO:0009570,GO:0009507,GO:0006633,GO:0009570,GO:0009570,GO:0006633,GO:0008865,GO:0008865,GO:0005524
PSME_00009567-RA	PREDICTED: dynamin-related protein 3A	241228	175386	138387	224771	144088	216752	270724	240200	452556	145264	136197	181284	204480	139997	109623	151138	113627	88799.2	117758	87214.4	57007.1	81733	99395.5	56728.1	165338	159477	0.925943	0.964556	-		AT4G33650		GO:0009791,GO:0005525,GO:0003924,GO:0000266,GO:0005739,GO:0005525,GO:0007031,GO:0008017,GO:0007049,GO:0003924,GO:0042802,GO:0051301,GO:0009941,GO:0016020,GO:0005515,GO:0005777,GO:0003924,GO:0016559,GO:0005525,GO:0044375,GO:0005777,GO:0005525,GO:0005525,GO:0044375,GO:0035091,GO:0005829,GO:0005777,GO:0005525,GO:0009507,GO:0016559,GO:0009941,GO:0005515,GO:0005777,GO:0009941,GO:0009941,GO:0042802,GO:…
PSME_00009571-RA	PREDICTED: alpha-L-arabinofuranosidase 1	1.29346e+06	1.83401e+06	1.87977e+06	1.70457e+06	2.59056e+06	2.10813e+06	2.28485e+06	2.82386e+06	6.18306e+06	6.84912e+06	7.05891e+06	6.27217e+06	1.4161e+06	1.45994e+06	1.4187e+06	1.80203e+06	1.38071e+06	1.62125e+06	1.50117e+06	1.42329e+06	3.97468e+06	2.63772e+06	3.80956e+06	2.15473e+06	4.03621e+06	2.19954e+06	0.000355984	0.544952	1ry>2ry		AT3G10740	ASD1	GO:0046556,GO:0046373,GO:0009044,GO:0016798,GO:0045493,GO:0005578,GO:0009505,GO:0046556,GO:0045493,GO:0005773,GO:0005576,GO:0005773,GO:0048046
PSME_00009575-RA	PREDICTED: betaine aldehyde dehydrogenase 2-like	1.24157e+06	1.64036e+06	1.23371e+06	953416	3.43655e+06	2.589e+06	2.72017e+06	3.46579e+06	3.01746e+06	3.88109e+06	3.6643e+06	3.00839e+06	1.12802e+06	1.53133e+06	1.11819e+06	1.07848e+06	1.23755e+06	654035	1.2685e+06	853565	1.01287e+06	729401	809295	1.34931e+06	2.19811e+06	1.62734e+06	0.0109181	0.740336	-		AT3G48170		GO:0009507,GO:0009737,GO:0055114,GO:0005777,GO:0008802,GO:0009414,GO:0004028,GO:0005777,GO:0005777,GO:0005777,GO:0004029,GO:0005739,GO:0005777,GO:0009414,GO:0005777
PSME_00009577-RA	PREDICTED: mitotic spindle checkpoint protein MAD2	39532.1	207262	151347	226556	120743	213340	109195	70838	205632	137182	68519	384765	90179.8	139200	132266	66349.9	145464	194825	279631	104177	85741.7	159326	75681.7	91881	190024	123715	0.181703	0.651048	-		AT3G25980		GO:0005515,GO:0005515,GO:0007094,GO:0007094,GO:0005515,GO:0005515,GO:0005635,GO:0005634,GO:0005515,GO:0005515,GO:0005515,GO:0005515,GO:0005737,GO:0005515,GO:0007094,GO:0005515,GO:0005515,GO:0005515,GO:0005515,GO:0003677,GO:0005515,GO:0007346,GO:0005515,GO:0005515,GO:0000776,GO:0005515,GO:0005515,GO:0005515,GO:0005515,GO:0005515,GO:0000776,GO:0005515,GO:0005515,GO:0003677,GO:0005828,GO:0005634,GO:…
PSME_00009588-RA	PREDICTED: acyl-CoA-binding domain-containing protein 4-like isoform X2	3.41923e+06	4.0821e+06	3.71404e+06	3.36841e+06	3.39098e+06	2.89172e+06	3.31931e+06	2.44801e+06	2.31894e+06	2.16124e+06	1.91768e+06	2.94636e+06	3.33637e+06	3.79188e+06	3.23008e+06	4.31211e+06	4.62258e+06	3.55404e+06	5.12528e+06	3.73993e+06	3.21748e+06	3.40551e+06	3.25305e+06	2.96903e+06	3.29825e+06	3.38433e+06	0.80422	1.0261	-		AT3G05420		GO:0006869,GO:0005829,GO:0009416,GO:0005737,GO:0000062,GO:0000062,GO:0005829,GO:0005634,GO:0000062,GO:0005634,GO:0005737,GO:0005829,GO:0009753,GO:0005829,GO:0005737,GO:0009723,GO:0005515,GO:0008289
PSME_00009635-RA	PREDICTED: glutathione S-transferase F10-like	4.40824e+06	5.12769e+06	4.68614e+06	4.74436e+06	4.67109e+06	3.77713e+06	4.17202e+06	4.74617e+06	4.04679e+06	7.29371e+06	4.99713e+06	5.00254e+06	4.10676e+06	4.14255e+06	4.48136e+06	4.705e+06	4.04811e+06	4.36848e+06	3.60844e+06	4.18878e+06	2.7102e+06	2.81043e+06	2.38377e+06	2.79078e+06	4.69425e+06	4.02898e+06	0.267313	0.85828	-		AT2G30860	GSTF9	GO:0009407,GO:0009570,GO:0009570,GO:0009570,GO:0005773,GO:0004364,GO:0009507,GO:0005737,GO:0042742,GO:0043295,GO:0042742,GO:0048046,GO:0004602,GO:0009407,GO:0009570,GO:0009579,GO:0009579,GO:0042742,GO:0009579,GO:0005886,GO:0048046,GO:0005773,GO:0005829,GO:0042742,GO:0006749,GO:0005737,GO:0005886,GO:0055114,GO:0046686,GO:0005507,GO:0005737,GO:0005829,GO:0005507,GO:0006749,GO:0006952,GO:0009506,GO:…
PSME_00009636-RA	glutathione S-transferase	527015	681296	408137	473163	362888	278314	149115	135479	308663	278558	233600	338033	199556	434476	371000	714605	833653	652037	974883	517915	718617	830487	958220	609283	517168	490728	0.850329	0.948876	-		AT2G30860		GO:0009407,GO:0009570,GO:0009570,GO:0009570,GO:0005773,GO:0004364,GO:0009507,GO:0005737,GO:0042742,GO:0043295,GO:0042742,GO:0048046,GO:0004602,GO:0009407,GO:0009570,GO:0009579,GO:0009579,GO:0042742,GO:0009579,GO:0005886,GO:0048046,GO:0005773,GO:0005829,GO:0042742,GO:0006749,GO:0005737,GO:0005886,GO:0055114,GO:0046686,GO:0005507,GO:0005737,GO:0005829,GO:0005507,GO:0006749,GO:0006952,GO:0009506,GO:…
PSME_00009653-RA	PREDICTED: acetyl-CoA carboxylase 1-like	1.80734e+06	1.48202e+06	1.50337e+06	1.7092e+06	1.29711e+06	981752	1.30881e+06	1.17665e+06	2.63065e+06	2.25824e+06	2.58753e+06	1.55682e+06	1.13404e+06	1.14856e+06	1.31557e+06	1.2017e+06	883238	891972	931016	804881	716103	741061	600368	605147	1.56804e+06	1.17055e+06	0.100618	0.746502	-		AT1G36160	ACC1	GO:0005524,GO:0009933,GO:0009793,GO:0005886,GO:0005524,GO:0030497,GO:0046872,GO:0048364,GO:0005829,GO:0030497,GO:0048367,GO:2001295,GO:0009735,GO:0004075,GO:0005737,GO:0009631,GO:0009631,GO:2001295,GO:0009793,GO:0003989,GO:0010072,GO:0003989,GO:0005737
PSME_00009671-RA	PREDICTED: UPF0655 protein C17G9.12c-like isoform X1	578851	506893	557661	660522	444328	375934	386821	365011	330606	361346	275958	269523	441496	394715	437304	393323	407222	348278	368802	359690	284259	474533	499908	405044	340178	450413	0.029828	1.32405	-		AT5G32470		GO:0042131,GO:0005739,GO:0009228,GO:0009228,GO:0009228,GO:0005829,GO:0009228,GO:0005829,GO:0009507
PSME_00009680-RA	PREDICTED: probable trans-2-enoyl-CoA reductase, mitochondrial	6.97611e+06	6.39242e+06	6.94837e+06	6.98077e+06	7.71135e+06	8.07049e+06	7.36008e+06	7.82011e+06	9.95258e+06	9.41524e+06	8.32466e+06	1.05944e+07	7.65404e+06	7.1429e+06	7.98196e+06	8.09641e+06	8.03944e+06	7.45398e+06	7.85477e+06	7.82719e+06	5.76653e+06	6.15262e+06	5.68798e+06	6.78457e+06	8.68278e+06	7.09542e+06	0.00135225	0.817183	-		AT3G45770		GO:0055114,GO:0005739,GO:0005739,GO:0005524,GO:0005524,GO:0055114,GO:0006633,GO:0009507,GO:0005739,GO:0016491,GO:0005739,GO:0009507,GO:0006633,GO:0008270,GO:0005739,GO:0005507,GO:0005634,GO:0016491,GO:0005524,GO:0005524
PSME_00009697-RA	PREDICTED: RNA-binding protein 8A	4.1616e+06	4.13008e+06	3.63981e+06	3.99272e+06	3.16518e+06	4.34592e+06	3.39268e+06	3.40566e+06	3.10653e+06	2.78487e+06	3.19662e+06	3.75636e+06	4.25339e+06	4.50094e+06	3.66382e+06	4.75862e+06	4.54209e+06	4.13698e+06	4.21992e+06	4.26092e+06	2.84755e+06	3.23194e+06	2.15119e+06	3.39595e+06	3.75054e+06	3.68982e+06	0.897532	0.98381	-		AT1G51510		GO:0005730,GO:0016604,GO:0000381,GO:0035145,GO:0005730,GO:0035145,GO:0005654,GO:0005515,GO:0000184,GO:0003729,GO:0005634,GO:0005654,GO:0005730,GO:0005515,GO:0016604,GO:0000381,GO:0000184,GO:0005737,GO:0010628,GO:0005730,GO:0003723
PSME_00009788-RA	PREDICTED: structural maintenance of chromosomes protein 1	175834	157475	256341	239999	133914	99480.5	120648	81127.9	135618	16903.3	59097.1	109829	103296	126324	35036.7	163113	102305	17715.3	89019.3	84418.8	8375.04	8016.31	97706.1	87125.2	76863.2	118363	0.338039	1.53992	-		AT3G54670		GO:0007062,GO:0005524,GO:0005634,GO:0008278,GO:0005634,GO:0007059,GO:0005215,GO:0005215,GO:0005524,GO:0007062,GO:0009507
PSME_00009817-RA	PREDICTED: replication factor C subunit 2	2.99558e+06	2.50008e+06	2.29456e+06	2.93763e+06	1.98146e+06	2.07428e+06	1.69969e+06	1.76544e+06	2.52391e+06	2.25337e+06	1.54572e+06	2.13607e+06	2.13558e+06	1.93361e+06	2.38244e+06	2.30496e+06	2.40767e+06	2.74406e+06	2.47317e+06	2.70535e+06	1.91178e+06	2.01753e+06	1.83012e+06	2.39334e+06	2.34866e+06	2.19738e+06	0.511381	0.935588	-		AT1G63160		GO:0005524,GO:0006261,GO:0016887,GO:0006281,GO:0006281,GO:0005524,GO:0006261,GO:0005634,GO:0003689,GO:0005634,GO:0003689,GO:0005663,GO:0005663,GO:0006261,GO:0006281
PSME_00009823-RA	PREDICTED: UDP-glycosyltransferase 74F2-like	751781	913774	726198	936592	1.27363e+06	1.18036e+06	1.42463e+06	1.38611e+06	1.56336e+06	1.75225e+06	1.66801e+06	1.76161e+06	1.01045e+06	1.02523e+06	1.12181e+06	893112	1.01752e+06	1.13484e+06	1.03939e+06	915869	1.01054e+06	1.38243e+06	1.32183e+06	849829	1.35661e+06	1.07552e+06	0.00938607	0.792802	-		AT4G15480		GO:0009636,GO:0016757,GO:0102361,GO:0010224,GO:0008152,GO:0080043,GO:0008194,GO:0102359,GO:0043231,GO:0010224,GO:0050284,GO:0047218,GO:0080044,GO:0035251
PSME_00009850-RA	PREDICTED: transmembrane protein 214	1.27587e+07	1.28489e+07	1.21096e+07	1.32204e+07	9.71889e+06	6.93015e+06	1.02615e+07	7.63403e+06	1.13914e+07	1.10461e+07	1.08748e+07	1.02277e+07	9.70542e+06	1.10872e+07	1.13767e+07	1.23002e+07	1.07749e+07	9.66849e+06	1.17588e+07	1.13242e+07	1.02778e+07	1.51273e+07	1.32727e+07	1.17623e+07	1.08833e+07	1.12745e+07	0.669729	1.03594	-		AT1G23170		GO:0005886,GO:0005634,GO:0016020,GO:0003674,GO:0005634,GO:0008150
PSME_00009858-RA	PREDICTED: amidophosphoribosyltransferase, chloroplastic-like	2.98157e+06	2.44805e+06	2.9315e+06	2.73218e+06	1.21732e+06	1.31997e+06	1.36469e+06	1.2649e+06	972235	559983	681273	556811	1.67448e+06	1.75203e+06	1.27786e+06	1.55209e+06	2.23274e+06	2.19631e+06	2.66111e+06	2.15576e+06	1.62658e+06	1.75609e+06	1.7639e+06	1.9593e+06	1.50203e+06	1.85141e+06	0.223305	1.23261	-		AT4G34740		GO:0009570,GO:0009532,GO:0009570,GO:0009570,GO:0009965,GO:0009532,GO:0009116,GO:0009507,GO:0006541,GO:0009116,GO:0009113,GO:0009570,GO:0006164,GO:0006164,GO:0009570,GO:0006164,GO:0009113,GO:0009532,GO:0009570,GO:0004044,GO:0004044,GO:0051536,GO:0006189,GO:0009113,GO:0006189,GO:0006164,GO:0004044,GO:0009507,GO:0046872,GO:0006541,GO:0009570,GO:0009658,GO:0009113,GO:0009570
PSME_00009870-RA	PREDICTED: aspartate aminotransferase, chloroplastic	6.79581e+07	8.33022e+07	7.98044e+07	6.75339e+07	7.74749e+07	8.2232e+07	8.27013e+07	7.08961e+07	6.53965e+07	7.71935e+07	7.46705e+07	7.07557e+07	8.53142e+07	8.48644e+07	9.56947e+07	9.97953e+07	8.42288e+07	8.52546e+07	9.75425e+07	9.42294e+07	1.00562e+08	8.62955e+07	1.02045e+08	8.88168e+07	8.1159e+07	8.47057e+07	0.587884	1.0437	-		AT4G31990		GO:0009941,GO:0009941,GO:0009941,GO:0009941,GO:0009507,GO:0009409,GO:0009507,GO:0009409,GO:0009507,GO:0006520,GO:0010319,GO:0009536,GO:0009507,GO:0010319,GO:0009507,GO:0009570,GO:0046686,GO:0046686,GO:0009507,GO:0010319,GO:0009570,GO:0030170,GO:0009570,GO:0009570,GO:0009941,GO:0009941,GO:0009570,GO:0009058,GO:0009507,GO:0009570,GO:0048046,GO:0009507,GO:0009570,GO:0046686,GO:0048046,GO:0009570,GO:…
PSME_00009881-RA	PREDICTED: glucose-6-phosphate 1-dehydrogenase, cytoplasmic isoform	1.63717e+06	1.57908e+06	1.39049e+06	1.63665e+06	2.42365e+06	2.27883e+06	2.18164e+06	2.30191e+06	3.88619e+06	4.9739e+06	5.78487e+06	5.09691e+06	1.57699e+06	1.67893e+06	1.50223e+06	1.53216e+06	1.72192e+06	1.39942e+06	1.73718e+06	1.75891e+06	1.99829e+06	1.89144e+06	1.83138e+06	1.62537e+06	3.29491e+06	1.81664e+06	1.05775e-06	0.551346	1ry>2ry		AT5G40760	G6PD6	GO:0050661,GO:0055114,GO:0004345,GO:0005829,GO:0005737,GO:0009051,GO:0005829,GO:0006006,GO:0004345,GO:0005829,GO:0006006,GO:0050661,GO:0009051
PSME_00009882-RA	PREDICTED: glucose-6-phosphate 1-dehydrogenase, cytoplasmic isoform	1.03342e+06	733179	906663	1.02523e+06	1.77669e+06	1.47335e+06	1.31907e+06	1.78283e+06	3.71072e+06	4.91099e+06	5.14682e+06	4.38841e+06	776033	802385	792505	812599	656961	766359	626257	796939	1.06362e+06	1.51031e+06	1.27689e+06	1.07697e+06	2.62543e+06	1.13511e+06	5.07856e-07	0.432351	1ry>2ry		AT5G40760	G6PD6	GO:0050661,GO:0055114,GO:0004345,GO:0005829,GO:0005737,GO:0009051,GO:0005829,GO:0006006,GO:0004345,GO:0005829,GO:0006006,GO:0050661,GO:0009051
PSME_00009909-RA	PREDICTED: CHD3-type chromatin-remodeling factor PICKLE isoform X2	12557.6	28821	40418.6	24601	11262.5	955.48	0	2180.03	50.8591	3507.37	0	0	1705.51	7956.64	3392.9	3684.61	12793.7	70448	76693.2	0	0	11464.9	14059.8	80649.3	20436.6	15231.9	0.410337	0.745321	-		AT2G25170		GO:0004386,GO:0045892,GO:0016569,GO:0016569,GO:0003678,GO:0006338,GO:2000023,GO:0009739,GO:0009736,GO:0016887,GO:0005524,GO:0009788,GO:0046872,GO:0045892,GO:0045892,GO:0046872,GO:0009788,GO:0005634,GO:0009733,GO:0008283,GO:0003677,GO:0005634,GO:0005634,GO:0048364,GO:0005524,GO:0009736,GO:0005524,GO:0005524
PSME_00009971-RA	Maternal effect embryo arrest 18	1.10113e+07	1.06054e+07	1.08225e+07	8.58929e+06	7.49385e+06	6.30449e+06	7.01135e+06	9.28868e+06	6.1239e+06	7.20621e+06	6.2537e+06	6.7136e+06	5.50906e+06	6.62543e+06	6.2305e+06	6.41171e+06	5.82949e+06	4.90384e+06	5.37282e+06	7.33361e+06	1.35426e+07	1.19468e+07	1.4387e+07	9.43087e+06	6.21715e+06	9.07568e+06	0.055097	1.45978	-		AT5G50260		GO:0005615,GO:0005576,GO:0000325,GO:0009505,GO:0051603,GO:0004197,GO:0005764,GO:0008234,GO:0005783,GO:0010623,GO:0005764,GO:0050832,GO:0000325,GO:0051603,GO:0006508,GO:0009555,GO:0050832,GO:0048658,GO:0051603
PSME_00009972-RA	PREDICTED: glyceraldehyde-3-phosphate dehydrogenase, cytosolic	2.10361e+08	2.04104e+08	2.57444e+08	1.80208e+08	2.25119e+08	2.1469e+08	2.04301e+08	3.00266e+08	1.57082e+08	3.80125e+08	3.64464e+08	2.24703e+08	2.23471e+08	2.3284e+08	2.29172e+08	1.73573e+08	2.21594e+08	3.11848e+08	2.05391e+08	1.88096e+08	3.33578e+08	1.71709e+08	2.29981e+08	2.76384e+08	2.56663e+08	2.292e+08	0.511381	0.893001	-		AT1G13440		GO:0050661,GO:0006096,GO:0006094,GO:0046686,GO:0046686,GO:0016020,GO:0008270,GO:0005739,GO:0006096,GO:0005730,GO:0005739,GO:0009507,GO:0042742,GO:0009507,GO:0006096,GO:0055114,GO:0006096,GO:0005777,GO:0005777,GO:0051287,GO:0006096,GO:0055114,GO:0051287,GO:0009507,GO:0005829,GO:0050661,GO:0005829,GO:0042742,GO:0005730,GO:0003677,GO:0005507,GO:0005737,GO:0006096,GO:0005886,GO:0004365,GO:0005886,GO:…
PSME_00010101-RA	PREDICTED: obg-like ATPase 1-like	9.48299e+06	9.06687e+06	8.99197e+06	9.12454e+06	9.33358e+06	9.91311e+06	9.12608e+06	9.00954e+06	9.23807e+06	8.00019e+06	7.21885e+06	8.95307e+06	1.20288e+07	1.02369e+07	1.0932e+07	1.10397e+07	9.4038e+06	1.00206e+07	1.1068e+07	9.12552e+06	1.17653e+07	1.20204e+07	9.74684e+06	9.58015e+06	9.1285e+06	1.00874e+07	0.142698	1.10505	-		AT1G30580		GO:0005524,GO:0009651,GO:0005515,GO:0046686,GO:0009651,GO:0005829,GO:0005829,GO:1901001,GO:1901001,GO:0005525,GO:0009506,GO:0005525,GO:0046872,GO:0005524,GO:0016887
PSME_00010125-RA	PREDICTED: phenylalanine ammonia-lyase-like	2.36709e+06	2.16338e+06	2.46149e+06	2.66589e+06	2.30263e+06	1.84981e+06	1.71582e+06	2.25596e+06	4.59106e+06	7.61041e+06	9.30952e+06	4.86038e+06	2.58143e+06	3.205e+06	2.10477e+06	3.31866e+06	2.55724e+06	2.67305e+06	2.67934e+06	2.56992e+06	2.76015e+06	1.66802e+06	1.55742e+06	2.70724e+06	4.60636e+06	2.3553e+06	0.00103379	0.511314	1ry>2ry	3ry>2ry	AT3G53260	PAL2	GO:0006559,GO:0006952,GO:0006559,GO:0006979,GO:0009611,GO:0045548,GO:0009800,GO:0080167,GO:0045548,GO:0009699,GO:0005515,GO:0005737,GO:0005829,GO:0005515,GO:0009800,GO:0009699,GO:0005515
PSME_00010128-RA	PREDICTED: phosphoethanolamine N-methyltransferase 1 isoform X1	6.16307e+06	6.35481e+06	1.13924e+07	4.04238e+06	1.37803e+07	1.30718e+07	1.29094e+07	1.77079e+07	9.78327e+06	6.59721e+06	5.93826e+06	3.72128e+06	7.69599e+06	4.50079e+06	1.23395e+07	6.08855e+06	7.72234e+06	9.8395e+06	9.39048e+06	9.49015e+06	1.70628e+06	2.4578e+06	2.59113e+06	5.00051e+06	7.81031e+06	7.98765e+06	0.937341	1.02271	-		AT1G73600		GO:0000234,GO:0032259,GO:0000234,GO:0005737,GO:0005737,GO:0006656,GO:0008757,GO:0006656,GO:0005737
PSME_00010153-RA	Os01g0947000	167522	758747	418869	350294	214148	297119	210030	309256	881328	962809	554754	425435	98451	162219	113368	127858	105683	61373.5	58165.1	137887	120010	89239.6	106528	166319	398429	231874	0.150703	0.581969	-		AT4G16260		GO:0005774,GO:0005975,GO:0005618,GO:0009817,GO:0005774,GO:0005774,GO:0004553,GO:0002215,GO:0004553,GO:0042973,GO:0009817,GO:0009651,GO:0005576,GO:0009651
PSME_00010183-RA	Triosephosphate isomerase isoform 1	2.75663e+07	2.89232e+07	2.81132e+07	2.41435e+07	5.78098e+07	6.7168e+07	4.83556e+07	6.79359e+07	4.38834e+07	5.62891e+07	5.59852e+07	4.69279e+07	2.79419e+07	3.05847e+07	3.40685e+07	3.10959e+07	3.1498e+07	2.99404e+07	2.83226e+07	3.29112e+07	3.78188e+07	3.07352e+07	3.79515e+07	3.99853e+07	4.07197e+07	3.87623e+07	0.620328	0.95193	-		AT3G55440		GO:0006096,GO:0004807,GO:0005829,GO:0009570,GO:0009506,GO:0005773,GO:0006096,GO:0018119,GO:0009570,GO:0005737,GO:0006096,GO:0046166,GO:0009651,GO:0006096,GO:0009570,GO:0046166,GO:0005829,GO:0005886,GO:0006098,GO:0009570,GO:0010043,GO:0005739,GO:0009735,GO:0009570,GO:0005507,GO:0018119,GO:0005773,GO:0009570,GO:0006094,GO:0006096,GO:0044262,GO:0009570,GO:0046686,GO:0006098,GO:0006096,GO:0005774,GO:…
PSME_00010184-RA	triosphosphate isomerase-like protein	3.0657e+07	4.05469e+07	3.72328e+07	2.61912e+07	6.84335e+07	6.46134e+07	4.84672e+07	5.5313e+07	3.52567e+07	5.88754e+07	4.92512e+07	4.03751e+07	3.11293e+07	2.81241e+07	3.3366e+07	3.19824e+07	3.10444e+07	3.54271e+07	3.19948e+07	3.988e+07	3.44912e+07	3.13084e+07	4.1014e+07	4.78229e+07	4.02631e+07	4.06683e+07	0.94254	1.01006	-		AT3G55440		GO:0006096,GO:0004807,GO:0005829,GO:0009570,GO:0009506,GO:0005773,GO:0006096,GO:0018119,GO:0009570,GO:0005737,GO:0006096,GO:0046166,GO:0009651,GO:0006096,GO:0009570,GO:0046166,GO:0005829,GO:0005886,GO:0006098,GO:0009570,GO:0010043,GO:0005739,GO:0009735,GO:0009570,GO:0005507,GO:0018119,GO:0005773,GO:0009570,GO:0006094,GO:0006096,GO:0044262,GO:0009570,GO:0046686,GO:0006098,GO:0006096,GO:0005774,GO:…
PSME_00010216-RA	PREDICTED: histone H3.3	1.49578e+07	1.84636e+07	1.30228e+07	1.65839e+07	1.22933e+07	1.58956e+07	1.22834e+07	1.35742e+07	1.83239e+07	1.45379e+07	1.67155e+07	2.89045e+07	2.11036e+07	2.55741e+07	2.59895e+07	2.34991e+07	2.46425e+07	2.33084e+07	2.4713e+07	2.85951e+07	2.0567e+07	1.208e+07	1.28033e+07	1.77955e+07	2.24676e+07	1.72804e+07	0.0779322	0.769125	-		AT5G10980		GO:0000786,GO:0046982,GO:0003677,GO:0005515,GO:0031492,GO:0005634,GO:0003677,GO:0006334,GO:0005634,GO:0000786,GO:0005634,GO:0031492
PSME_00010234-RA	PREDICTED: citrate synthase, mitochondrial	1.23277e+07	1.23356e+07	1.35522e+07	1.25511e+07	1.04264e+07	9.37843e+06	9.9746e+06	1.01706e+07	1.0957e+07	1.16974e+07	1.17328e+07	1.14036e+07	1.1113e+07	1.17931e+07	1.10346e+07	1.11332e+07	1.07042e+07	9.28191e+06	9.35513e+06	9.62516e+06	1.0945e+07	9.97762e+06	1.10974e+07	1.0739e+07	1.05947e+07	1.11593e+07	0.278646	1.0533	-		AT2G44350		GO:0005739,GO:0005739,GO:0005739,GO:0006099,GO:0006099,GO:0005739,GO:0009507,GO:0005759,GO:0005524,GO:0005759,GO:0005618,GO:0009507,GO:0046686,GO:0006099,GO:0046686,GO:0005618,GO:0005739,GO:0006099,GO:0005739,GO:0006099,GO:0005524,GO:0005524,GO:0005739,GO:0006099,GO:0005524,GO:0005739,GO:0005739,GO:0006099,GO:0004108,GO:0005739,GO:0006099,GO:0004108,GO:0006099,GO:0005759,GO:0008270
PSME_00010258-RA	PREDICTED: protein transport protein Sec24-like At3g07100	1.35562e+06	1.12168e+06	939237	691619	693410	642858	740580	596188	769858	587769	554728	567690	722462	936862	861158	1.0833e+06	793987	839441	770690	874931	721238	861481	723960	933204	719887	851554	0.187163	1.1829	-		AT3G07100		GO:0030127,GO:0000139,GO:0006810,GO:0030127,GO:0005515,GO:0000139,GO:0005215,GO:0000139,GO:0080119,GO:0007029,GO:0005789,GO:0033116,GO:0008361,GO:0032876,GO:0006888,GO:0005515,GO:0007030,GO:0030127,GO:0005789,GO:0005789,GO:0048232,GO:0033116,GO:0005515,GO:0006886,GO:0008361,GO:0005515,GO:0000139,GO:0005737,GO:0008270,GO:0016049,GO:0032876,GO:0032876,GO:0005789,GO:0030127,GO:0005515,GO:0033116
PSME_00010289-RA	PREDICTED: succinate dehydrogenase	5.98642e+06	5.89217e+06	6.88086e+06	6.6615e+06	5.88564e+06	6.90506e+06	7.34598e+06	7.31687e+06	6.29481e+06	7.51347e+06	7.03557e+06	6.92975e+06	7.34856e+06	8.42163e+06	6.97495e+06	6.59374e+06	7.72242e+06	7.46468e+06	6.19793e+06	8.43136e+06	7.95934e+06	6.82456e+06	6.9892e+06	7.59706e+06	7.19875e+06	6.97397e+06	0.662156	0.968776	-		AT5G40650		GO:0051539,GO:0005743,GO:0008270,GO:0005739,GO:0000104,GO:0009055,GO:0008177,GO:0006121,GO:0046872,GO:0005739,GO:0005749,GO:0009060,GO:0009060,GO:0051537,GO:0005749,GO:0045281,GO:0006121,GO:0005743,GO:0009055,GO:0045273,GO:0022904,GO:0022904,GO:0005749,GO:0045281,GO:0005739,GO:0051538,GO:0006121,GO:0006099,GO:0051537,GO:0045273,GO:0005743,GO:0006099,GO:0005739,GO:0051538,GO:0051539,GO:0005743,GO:…
PSME_00010312-RA	pyruvate dehydrogenase, putative	259735	65508.1	78735.3	424821	326759	419991	323894	295535	422758	204981	101762	200281	189105	177469	227192	205154	225156	104183	110938	245891	133343	144189	194224	119580	201994	224077	0.743079	1.10933	-		AT1G01090		GO:0009941,GO:0006096,GO:0004739,GO:0005739,GO:0009570,GO:0009941,GO:0006096,GO:0006086,GO:0055114,GO:0006086,GO:0006096,GO:0009941,GO:0009570,GO:0004739,GO:0009570,GO:0009941,GO:0009941,GO:0004739,GO:0009941,GO:0009941,GO:0009941,GO:0009507,GO:0009536,GO:0009570
PSME_00010347-RA	PREDICTED: COP9 signalosome complex subunit 5b-like	676894	896823	626209	387897	316986	390888	325476	282385	417014	211940	359474	343513	377545	612423	545042	307919	675701	244135	556069	529003	379898	312029	485412	438556	417106	460149	0.685002	1.10319	-		AT1G22920		GO:0000338,GO:0000338,GO:0031347,GO:0000338,GO:0008180,GO:0009585,GO:0009585,GO:0046872,GO:0005515,GO:0000338,GO:0005515,GO:0010093,GO:0008237,GO:0010971,GO:0009733,GO:0010387,GO:0000338,GO:0005515,GO:0009585,GO:0009640,GO:0008180,GO:0009640,GO:0005737,GO:0000338,GO:0008180,GO:0005515,GO:0005515,GO:0005515,GO:0010100,GO:0008180,GO:0008180,GO:0010100,GO:0005634,GO:0008180
PSME_00010362-RA	PREDICTED: alpha-glucan water dikinase, chloroplastic	2.67678e+06	1.50261e+06	1.51649e+06	1.15024e+06	1.18541e+06	1.28561e+06	1.65422e+06	1.73501e+06	3.27531e+06	2.80896e+06	2.4292e+06	2.92714e+06	1.07043e+06	890736	1.11575e+06	915651	1.3795e+06	1.13845e+06	1.14532e+06	1.25246e+06	954523	2.17335e+06	1.20142e+06	1.60108e+06	2.04454e+06	1.41433e+06	0.0284216	0.691759	-		AT1G10760		GO:0016310,GO:0005515,GO:0005983,GO:0009941,GO:0009610,GO:0009570,GO:0009570,GO:0005983,GO:0009507,GO:0009570,GO:0009941,GO:0005983,GO:0005983,GO:0009570,GO:0050521,GO:0010353,GO:0009570,GO:0009570,GO:0050521,GO:0009570,GO:0046872,GO:0009631,GO:0005739,GO:0009570,GO:0009507,GO:0050521,GO:0050521,GO:0009507,GO:0009570,GO:0016310,GO:0009570,GO:0009570,GO:0050521,GO:0009941,GO:0009941,GO:0009631,GO:…
PSME_00010379-RA	not_annotated	108524	152276	94266.3	128336	185728	202883	140008	110378	91.916	36449.8	57588.5	28989.6	50441.6	42955.6	75875.7	92667.6	39.5075	61988.2	43336.1	38636.3	45601.7	55904.4	84042.7	56410.4	33390	101644	0.00283027	3.04414	2ry>1ry		no homologue found	no homologue found
PSME_00010391-RA	Long-chain acyl-CoA synthetase 6	3.66687e+06	3.1584e+06	3.09289e+06	3.25688e+06	3.17836e+06	2.45751e+06	3.02244e+06	2.96659e+06	3.23519e+06	4.20139e+06	4.16535e+06	3.49069e+06	2.54857e+06	2.89703e+06	3.03153e+06	3.75807e+06	3.52272e+06	3.37222e+06	3.20171e+06	3.08938e+06	4.13866e+06	3.86354e+06	4.08762e+06	3.8425e+06	3.53483e+06	3.31047e+06	0.460687	0.936527	-		AT3G05970		GO:0009507,GO:0007275,GO:0046861,GO:0006631,GO:0005524,GO:0102391,GO:0046861,GO:0001676,GO:0006631,GO:0005777,GO:0004467,GO:0005777,GO:0001676,GO:0004467,GO:0005524,GO:0016020,GO:0004467,GO:0010193,GO:0046861
PSME_00010392-RA	PREDICTED: long chain acyl-CoA synthetase 6, peroxisomal-like	849536	613509	682733	716348	844237	503683	488148	808106	1.15468e+06	1.06426e+06	878729	450522	568163	553792	494487	486581	514393	753541	609086	358826	885367	1.00662e+06	1.03386e+06	608001	723004	696448	0.871152	0.96327	-		AT5G27600		GO:0005777,GO:0004467,GO:0005777,GO:0005777,GO:0001676,GO:0102391,GO:0004467,GO:0006631,GO:0005777,GO:0004467,GO:0009651,GO:0005515,GO:0005634,GO:0009651,GO:0005515,GO:0005777,GO:0006631,GO:0005524,GO:0001676,GO:0005524,GO:0005777,GO:0005777,GO:0005777,GO:0010193,GO:0005515
PSME_00010402-RA	PREDICTED: serine carboxypeptidase-like 42	4.49954e+06	3.90211e+06	3.94909e+06	3.85174e+06	1.29553e+06	842765	928426	1.13219e+06	883066	1.30289e+06	918417	1.13177e+06	1.72226e+06	1.94292e+06	2.37722e+06	1.93547e+06	1.65752e+06	2.10887e+06	1.88129e+06	1.97949e+06	3.74274e+06	3.69925e+06	3.40126e+06	2.78766e+06	1.48291e+06	2.62564e+06	0.0152481	1.77059	2ry>1ry		AT5G42240	scpl42	GO:0051603,GO:0051603,GO:0004185,GO:0004185,GO:0005618,GO:0006508,GO:0005576,GO:0051603,GO:0005576
PSME_00010469-RA	PREDICTED: nuclear transport factor 2	4.16045e+06	4.49852e+06	4.06785e+06	3.94613e+06	3.29711e+06	4.21194e+06	3.84094e+06	3.15053e+06	3.00981e+06	4.4266e+06	3.93623e+06	4.06954e+06	3.88341e+06	4.35159e+06	4.15043e+06	4.03801e+06	3.44207e+06	3.82376e+06	4.43379e+06	5.67437e+06	4.92787e+06	4.77652e+06	5.28135e+06	4.47472e+06	4.10202e+06	4.19109e+06	0.83961	1.02171	-		AT1G27970		GO:0005886,GO:0005635,GO:0006810,GO:0005737,GO:0005886,GO:0008536,GO:0005622,GO:0005737,GO:0005829,GO:0015031,GO:0006606,GO:0008565,GO:0005886,GO:0005829,GO:0005635,GO:0008536,GO:0005886,GO:0005737,GO:0006606,GO:0006913,GO:0005634
PSME_00010499-RA	PREDICTED: nodal modulator 3	3.48185e+06	3.59168e+06	3.54742e+06	3.09812e+06	3.01142e+06	2.59927e+06	3.00644e+06	2.72296e+06	3.20291e+06	2.9315e+06	3.30509e+06	3.13961e+06	3.46776e+06	3.70283e+06	3.70313e+06	4.19661e+06	4.12449e+06	4.04271e+06	3.98696e+06	4.05331e+06	3.91799e+06	3.99661e+06	4.22586e+06	3.55616e+06	3.59832e+06	3.48913e+06	0.546032	0.969655	-		AT3G62360		GO:0005774,GO:0005794,GO:0016021,GO:0009505,GO:0005783,GO:0005774,GO:0005783,GO:0005576,GO:0005774
PSME_00010506-RA	PREDICTED: cathepsin B-like	7.0975e+06	6.87286e+06	6.85771e+06	7.709e+06	4.79355e+06	5.31794e+06	5.03768e+06	7.47121e+06	4.59146e+06	6.62816e+06	4.15008e+06	3.60422e+06	6.77665e+06	8.47682e+06	8.88259e+06	9.1934e+06	5.2352e+06	5.68917e+06	5.09727e+06	4.93464e+06	1.44785e+07	5.85676e+06	1.01395e+07	6.82696e+06	4.99128e+06	7.61179e+06	0.0300443	1.52502	2ry>1ry	3ry>2ry	AT1G02305	AT1G02305	GO:0005773,GO:0051603,GO:0050790,GO:0005773,GO:0006508,GO:0004197,GO:0051603,GO:0005764,GO:0005615,GO:0005576,GO:0006508,GO:0051603,GO:0006952,GO:0008234,GO:0005764
PSME_00010533-RA	PREDICTED: 60S ribosomal protein L18-2-like	4.06776e+07	3.88127e+07	4.31619e+07	3.89533e+07	4.98746e+07	6.16311e+07	6.21641e+07	5.2283e+07	3.75387e+07	4.39307e+07	3.27749e+07	4.40885e+07	5.14874e+07	5.3194e+07	4.98893e+07	5.39109e+07	5.00284e+07	5.26494e+07	5.4148e+07	4.8657e+07	5.93875e+07	4.85197e+07	4.76814e+07	4.58989e+07	4.5477e+07	4.98455e+07	0.249033	1.09606	-		AT5G27850		GO:0006412,GO:0003735,GO:0022626,GO:0022626,GO:0022626,GO:0015934,GO:0005737,GO:0022626,GO:0005773,GO:0015934,GO:0022626,GO:0015934,GO:0022625,GO:0022626,GO:0006412,GO:0022626,GO:0005840,GO:0009506,GO:0006412,GO:0003729,GO:0022626,GO:0006412,GO:0003735,GO:0005773,GO:0005829,GO:0016020,GO:0022625,GO:0022625,GO:0006412,GO:0006412,GO:0022625
PSME_00010569-RA	PREDICTED: proteasome subunit alpha type-3-like	2.90733e+07	2.403e+07	2.56701e+07	2.30375e+07	3.04813e+07	3.48126e+07	2.84392e+07	3.45034e+07	2.82404e+07	3.28956e+07	3.23954e+07	3.27753e+07	2.85654e+07	2.998e+07	3.38261e+07	3.35126e+07	2.49451e+07	2.64235e+07	2.74787e+07	2.92352e+07	3.62292e+07	2.57653e+07	3.53735e+07	2.9606e+07	2.92986e+07	3.01816e+07	0.734366	1.03014	-		AT2G27020		GO:0005774,GO:0000502,GO:0005774,GO:0005839,GO:0006511,GO:0005774,GO:0046686,GO:0006511,GO:0048046,GO:0006511,GO:0009409,GO:0009409,GO:0005839,GO:0005634,GO:0004298,GO:0008233,GO:0005773,GO:0005634,GO:0005829,GO:0006511,GO:0006511,GO:0005773,GO:0006511,GO:0005737,GO:0005737
PSME_00010571-RA	PREDICTED: tubulin alpha chain	2.27323e+07	2.40393e+07	2.47715e+07	2.09438e+07	2.26897e+07	2.47002e+07	2.30601e+07	2.45202e+07	2.9924e+07	1.72341e+07	1.42141e+07	1.95743e+07	2.32459e+07	2.20207e+07	1.84276e+07	1.95955e+07	2.49237e+07	2.84955e+07	2.1849e+07	2.79783e+07	1.62088e+07	2.04014e+07	1.66458e+07	2.29094e+07	2.30241e+07	2.1682e+07	0.589445	0.941708	-		AT1G50010		GO:0045298,GO:0005200,GO:0009651,GO:0005829,GO:0016020,GO:0009651,GO:0005618,GO:0005737,GO:0007017
PSME_00010583-RA	PREDICTED: zinc-binding alcohol dehydrogenase domain-containing protein 2	830734	732804	824137	711809	1.21925e+06	858832	1.17165e+06	1.15335e+06	940651	898971	1.08448e+06	700588	916531	660370	789730	502488	768452	720601	619184	653611	789785	853379	711083	508545	798318	827155	0.757922	1.03612	-		AT1G49670		GO:0005777,GO:0005739,GO:0005777,GO:0005777,GO:0006979,GO:0016491,GO:0008270,GO:0006979,GO:0005737,GO:0005777,GO:0005737
PSME_00010622-RA	PREDICTED: formin-like protein 20	3.7359e+07	3.55957e+07	3.37708e+07	3.03289e+07	3.66159e+07	4.4925e+07	3.65109e+07	3.59753e+07	3.35048e+07	3.86554e+07	3.79646e+07	4.94815e+07	3.97017e+07	3.85439e+07	3.92541e+07	4.14268e+07	3.18803e+07	3.73842e+07	3.38615e+07	3.83088e+07	2.43317e+07	3.16127e+07	2.62061e+07	3.43141e+07	3.76301e+07	3.54045e+07	0.534597	0.940856	-		AT4G02450		GO:0005829,GO:0010628,GO:0005829,GO:0005634,GO:2000012,GO:0005737,GO:0005737,GO:0005886,GO:0080037,GO:0009506,GO:0010449,GO:0003674,GO:0080037,GO:0005829
PSME_00010657-RA	PREDICTED: probable galactinol--sucrose galactosyltransferase 6	3.96335e+06	4.30111e+06	4.02889e+06	3.36984e+06	6.93904e+06	5.85381e+06	7.18396e+06	7.69918e+06	1.05389e+07	1.24724e+07	1.20625e+07	9.00069e+06	4.32595e+06	3.94807e+06	5.70713e+06	5.20629e+06	2.34784e+06	2.84362e+06	3.00056e+06	3.58371e+06	5.3876e+06	4.37109e+06	5.14655e+06	3.57005e+06	6.98128e+06	5.06262e+06	0.00211322	0.725171	-		AT3G57520		GO:0005737,GO:0004553,GO:0080167,GO:0005737,GO:0009506,GO:0005737,GO:0006979,GO:0052692,GO:0034484,GO:0003824
PSME_00010658-RA	PREDICTED: importin subunit beta-1	4.0175e+06	4.35505e+06	3.79059e+06	3.90202e+06	4.0364e+06	3.21092e+06	3.45937e+06	3.01101e+06	5.15195e+06	4.32614e+06	3.43337e+06	4.42289e+06	3.23186e+06	3.42207e+06	3.50356e+06	3.42458e+06	2.81889e+06	3.28644e+06	2.76755e+06	2.43867e+06	1.78174e+06	2.59189e+06	2.16222e+06	2.38066e+06	3.58074e+06	3.26759e+06	0.511381	0.912547	-		AT5G53480		GO:0005515,GO:0005515,GO:0005515,GO:0005515,GO:0000060,GO:0008139,GO:0005737,GO:0006606,GO:0006610,GO:0005634,GO:0005515,GO:0034399,GO:0005515,GO:0031965,GO:0005737,GO:0005515,GO:0008536,GO:0005515,GO:0015031,GO:0005515,GO:0005737,GO:0034399,GO:0005515,GO:0005515,GO:0031965,GO:0005515,GO:0005634,GO:0005515,GO:0008565,GO:0005643,GO:0009507,GO:0005515,GO:0005515,GO:0006607,GO:0031965,GO:0005643,GO:…
PSME_00010686-RA	PREDICTED: serine/threonine-protein phosphatase PP1	688093	565444	389290	499831	590560	346839	322778	476795	606325	1.93625e+06	956546	858912	765934	835050	1.11541e+06	980019	598008	718136	714056	763565	626058	780034	1.12913e+06	633276	893975	671534	0.234288	0.751177	-		AT2G39840		GO:0005737,GO:0010161,GO:0006468,GO:0004722,GO:0010161,GO:0004722,GO:0046872,GO:0004722,GO:0005634,GO:0010161,GO:0006468,GO:0000164,GO:0005515,GO:0006470,GO:0000164,GO:0006468,GO:0006470,GO:0005515,GO:0010161,GO:0010161,GO:0010161,GO:0006470
PSME_00010691-RA	vesicle docking protein P115, putative	254967	745829	360813	376235	861710	656798	679189	972277	952451	1.00244e+06	1.28994e+06	992744	876624	961651	820771	566712	478469	450514	431661	250007	835641	929891	1.26578e+06	758437	731027	745208	0.938257	1.0194	-		AT3G27530		GO:0048280,GO:0012507,GO:0032527,GO:0000139,GO:0005794,GO:0012507,GO:0061025,GO:0009791,GO:0005829,GO:0048280,GO:0012507,GO:0000139,GO:0048280,GO:0005795,GO:0012507,GO:0008565,GO:0005783,GO:0048211,GO:0006888,GO:0005795,GO:0005634,GO:0048211,GO:0000139,GO:0045056,GO:0005829,GO:0000139,GO:0005795,GO:0048193
PSME_00010697-RA	PREDICTED: flap endonuclease 1	3.57595e+06	2.79289e+06	2.51693e+06	3.33517e+06	1.65783e+06	1.9012e+06	1.42429e+06	1.49201e+06	3.14417e+06	2.97022e+06	2.68422e+06	2.90478e+06	2.68866e+06	2.48465e+06	1.89602e+06	1.64931e+06	4.77333e+06	4.34265e+06	3.43597e+06	3.88258e+06	1.78744e+06	2.34912e+06	1.42891e+06	3.52935e+06	3.51724e+06	2.28186e+06	0.00241404	0.648764	1ry>2ry		AT5G26680	AT5G26680	GO:0004527,GO:0005634,GO:0006260,GO:0005730,GO:0005634,GO:0005654,GO:0005739,GO:0003677,GO:0005730,GO:0009411,GO:0005829,GO:0005654,GO:0005739,GO:0006281,GO:0005654,GO:0005654,GO:0004518,GO:0006281,GO:0006281,GO:0005829,GO:0046872,GO:0005730,GO:0005730,GO:0004519,GO:0006260,GO:0006260,GO:0006281,GO:0048256,GO:0006281,GO:0005634,GO:0006281
PSME_00010711-RA	PREDICTED: glutathione S-transferase F10-like	678834	781206	929068	1.05732e+06	1.12777e+06	838025	452296	775086	824152	1.43568e+06	1.0604e+06	1.01142e+06	685729	847331	1.09336e+06	1.04399e+06	553650	1.12243e+06	713805	595909	717368	923859	1.23301e+06	869132	914681	878337	0.824841	0.960266	-		AT2G30860		GO:0009407,GO:0009570,GO:0009570,GO:0009570,GO:0005773,GO:0004364,GO:0009507,GO:0005737,GO:0042742,GO:0043295,GO:0042742,GO:0048046,GO:0004602,GO:0009407,GO:0009570,GO:0009579,GO:0009579,GO:0042742,GO:0009579,GO:0005886,GO:0048046,GO:0005773,GO:0005829,GO:0042742,GO:0006749,GO:0005737,GO:0005886,GO:0055114,GO:0046686,GO:0005507,GO:0005737,GO:0005829,GO:0005507,GO:0006749,GO:0006952,GO:0009506,GO:…
PSME_00010733-RA	PREDICTED: trans-cinnamate 4-monooxygenase	163436	250693	123805	303375	363958	235679	361733	400892	620091	2.38211e+06	2.13388e+06	746952	135728	67136.7	252084	249668	172355	194312	172160	192453	115120	118823	350182	205788	826790	231131	0.0122403	0.279553	1ry>2ry		AT2G30490	C4H	GO:0006744,GO:0009699,GO:0005774,GO:0055114,GO:0032502,GO:0005515,GO:0005515,GO:0009611,GO:0009416,GO:0005515,GO:0005886,GO:0005515,GO:0040007,GO:0042802,GO:0009699,GO:0005794,GO:0009416,GO:0005774,GO:0020037,GO:0016021,GO:0005515,GO:0005783,GO:0080167,GO:0005515,GO:0006744,GO:0005783,GO:0005515,GO:0009506,GO:0005515,GO:0009699,GO:0005783,GO:0009698,GO:0005515,GO:0009505,GO:0005774,GO:0005576,GO:…
PSME_00010735-RA	PREDICTED: ATP-dependent RNA helicase DBP2-like	5.9065e+06	6.15446e+06	7.03843e+06	6.25283e+06	7.11166e+06	6.5148e+06	6.52632e+06	7.10399e+06	5.47927e+06	5.73694e+06	6.32654e+06	6.89106e+06	7.72159e+06	8.86849e+06	7.71564e+06	9.00946e+06	8.50078e+06	8.10713e+06	7.44318e+06	9.03598e+06	8.69588e+06	6.89495e+06	7.25137e+06	8.88538e+06	7.19011e+06	7.35324e+06	0.811137	1.02269	-		AT1G55150		GO:0005524,GO:0006364,GO:0005524,GO:0005524,GO:0003676,GO:0000184,GO:0004004,GO:0005634,GO:0003723,GO:0010501,GO:0005524,GO:0010501,GO:0006364,GO:0004386,GO:0008026,GO:0005730,GO:0005730,GO:0005829,GO:0000184
PSME_00010739-RA	PREDICTED: 30S ribosomal protein 3, chloroplastic	190034	216197	418181	174213	622109	340751	293453	411316	590409	592265	577064	797083	333053	696718	483522	1.00992e+06	249569	337458	444228	375141	454766	407341	676851	514201	495402	452664	0.757436	0.913731	-		AT1G68590		GO:0009570,GO:0032544,GO:0009570,GO:0009507,GO:0009507,GO:0009570,GO:0009579,GO:0032544,GO:0009507,GO:0009535,GO:0032544,GO:0009507,GO:0005840,GO:0003735,GO:0009536,GO:0032544,GO:0009535,GO:0003735,GO:0009535,GO:0009507,GO:0006412,GO:0009535,GO:0006412,GO:0009570,GO:0009535,GO:0006412,GO:0005840,GO:0009507
PSME_00010785-RA	PREDICTED: 10 kDa chaperonin-like	9.12065e+06	6.97013e+06	6.70678e+06	7.5967e+06	6.8856e+06	7.36284e+06	6.7471e+06	6.67181e+06	8.23475e+06	7.41897e+06	7.40697e+06	8.72128e+06	1.05368e+07	9.37428e+06	1.06569e+07	1.04273e+07	7.73717e+06	6.44417e+06	9.13355e+06	8.16352e+06	1.3359e+07	7.4041e+06	1.03054e+07	1.05248e+07	7.90755e+06	8.79064e+06	0.380556	1.11168	-		AT1G14980		GO:0005759,GO:0005507,GO:0005737,GO:0006457,GO:0005737,GO:0005524,GO:0005739,GO:0051085,GO:0051082,GO:0005759,GO:0051087,GO:0005759,GO:0051087,GO:0009408,GO:0005739,GO:0005739,GO:0009408,GO:0005739,GO:0005524,GO:0006457,GO:0006986,GO:0005739
PSME_00010789-RA	PREDICTED: signal recognition particle receptor subunit alpha	521653	347934	484295	493006	344548	306555	289784	325115	479352	688325	566041	502066	201799	413709	232899	343435	183154	148792	108636	245567	246397	319200	118450	217399	365242	325386	0.587884	0.890879	-		AT4G30600		GO:0005785,GO:0006614,GO:0006605,GO:0003924,GO:0005786,GO:0005783,GO:0005525,GO:0005783,GO:0005785,GO:0005785,GO:0005047,GO:0005525,GO:0005525,GO:0005785,GO:0005525,GO:0005786
PSME_00010812-RA	PREDICTED: endoplasmin homolog	3.68634e+08	3.36427e+08	3.55672e+08	3.3006e+08	3.44969e+08	2.61686e+08	2.94812e+08	2.97816e+08	3.2123e+08	3.14485e+08	3.30064e+08	3.19072e+08	3.35768e+08	3.35725e+08	3.66916e+08	3.82488e+08	3.18916e+08	3.21501e+08	3.49859e+08	3.13474e+08	3.24431e+08	3.48768e+08	3.35852e+08	3.18637e+08	3.23575e+08	3.33666e+08	0.479713	1.03119	-		AT4G24190		GO:0005634,GO:0005524,GO:0005774,GO:0005788,GO:0009651,GO:0009409,GO:0009507,GO:0051082,GO:0005783,GO:0005774,GO:0005773,GO:0006457,GO:0005773,GO:0009409,GO:0005739,GO:0005774,GO:0009507,GO:0005788,GO:0046686,GO:0005524,GO:0005886,GO:0005783,GO:0009306,GO:0009507,GO:0005773,GO:0005783,GO:0005773,GO:0005524,GO:0046686,GO:0009414,GO:0005886,GO:0005788,GO:0009934,GO:0006457,GO:0048046,GO:0010075,GO:…
PSME_00010813-RA	PREDICTED: patellin-3-like isoform X1	633760	517500	500622	347672	88610.7	34167.4	19025	69002.1	40184	21919.9	65944.7	100057	351164	605467	530243	682559	1.06759e+06	1.11757e+06	1.10359e+06	837501	565785	870171	849798	551359	544295	451057	0.276641	0.828699	-		AT1G30690		GO:0006810,GO:0016021,GO:0005886,GO:0005829,GO:0005215,GO:0051301,GO:0005634,GO:0006810,GO:0005829,GO:0005634,GO:0071365,GO:0005886,GO:1901703,GO:0005634,GO:0008289,GO:0005829,GO:0005886,GO:0005886,GO:0005215,GO:0007049
PSME_00010814-RA	PREDICTED: DEAD-box ATP-dependent RNA helicase 20	3.23489e+06	3.82374e+06	2.89869e+06	3.54214e+06	4.79501e+06	3.90692e+06	4.94927e+06	4.50496e+06	5.57636e+06	3.90436e+06	4.92333e+06	5.1704e+06	4.82259e+06	4.8735e+06	4.64159e+06	5.4093e+06	5.29689e+06	4.14851e+06	5.20917e+06	4.02836e+06	3.48849e+06	4.13968e+06	2.74947e+06	4.89086e+06	4.78217e+06	4.16694e+06	0.216293	0.87135	-		AT1G55150		GO:0005524,GO:0006364,GO:0005524,GO:0005524,GO:0003676,GO:0000184,GO:0004004,GO:0005634,GO:0003723,GO:0010501,GO:0005524,GO:0010501,GO:0006364,GO:0004386,GO:0008026,GO:0005730,GO:0005730,GO:0005829,GO:0000184
PSME_00010837-RA	PREDICTED: vesicle-associated membrane protein 711	555397	494122	327288	795261	722357	670721	881491	660811	333884	395401	321183	775409	532913	625035	508543	662921	1.06259e+06	627495	592991	1.31398e+06	775091	779667	726051	444684	677867	635147	0.760225	0.936979	-		AT5G11150		GO:0031902,GO:0016192,GO:0005484,GO:0009651,GO:0006906,GO:0006906,GO:0006906,GO:0005773,GO:0005773,GO:0006887,GO:0031902,GO:0016021,GO:0005774,GO:0005774,GO:0005774,GO:0016021,GO:0031201,GO:0005794,GO:0031201,GO:0031201,GO:0000149,GO:0016020,GO:0031902,GO:0015031,GO:0006887,GO:0009651
PSME_00010844-RA	PREDICTED: mitochondrial-processing peptidase subunit alpha-like	3.15045e+07	3.76131e+07	3.6175e+07	2.65181e+07	4.4387e+07	3.65175e+07	3.92631e+07	3.28211e+07	2.76185e+07	3.42352e+07	2.75741e+07	2.76556e+07	2.91947e+07	3.32731e+07	3.28593e+07	3.74663e+07	3.42553e+07	3.83897e+07	3.72584e+07	3.29432e+07	3.61522e+07	3.43137e+07	4.3167e+07	3.43735e+07	3.24912e+07	3.53499e+07	0.276201	1.08798	-		AT1G51980		GO:0005739,GO:0005750,GO:0009735,GO:0005739,GO:0006508,GO:0009651,GO:0005524,GO:0005774,GO:0046872,GO:0005774,GO:0005524,GO:0005774,GO:0016491,GO:0006508,GO:0005739,GO:0005524,GO:0005750,GO:0005739,GO:0005750,GO:0005739,GO:0009651,GO:0005774,GO:0009651,GO:0009507,GO:0005750,GO:0055114,GO:0016020,GO:0005739,GO:0009536,GO:0005739,GO:0004222,GO:0004222,GO:0005774,GO:0005739,GO:0009651,GO:0005524,GO:…
[truncated: 1,612 more rows]

## Sheet: 3vs2 proteomic
Accession ct160515	Description	ct160515_01b	ct160515_02b	ct160515_03b	ct160515_04b	ct160515_05b	ct160515_06b	ct160515_07b	ct160515_08c	ct160515_09b	ct160515_10b	ct160515_11c	ct160515_12b	ct160515_13b	ct160515_14b	ct160515_15b	ct160515_16b	abundance mean	abundance mean	pvalue fdr	ratio	ratio	Arabidopsis	Arabidopsis	corresponding GO
[truncated: 2,555 more rows]
